# Supplementary material for: Alterations in the human oral microbiome in cholangiocarcinoma
Source: Mil Med Res. 2022 Nov 8;9:62. doi: 10.1186/s40779-022-00423-x (PMC9641929; doi:10.1186/s40779-022-00423-x)
Supplement: Supplementary file 3 — Additional file 3: Table S1. Detailed reads and obtained OTUs for each individual sample. Table S2 Clinical characteristics of participants in this study. Table S3 Raw data of the clinical characteristics of participants in this study. Table S4 Detail of the oral microbial α diversity index between the two groups. Table S5 Raw data of the oral microbial α diversity index of each sample. Table S6 Raw data of a heatmap based on the relative abundance of OTUs which had significant difference between two groups. Table S7 A heatmap based on the relative abundance of OTUs which had significant difference between two groups. Table S8 Comparison of the oral microbial community between the CCA and the HC groups at the phylum level. Table S9 Relative abundance of the phyla between the two groups. Table S10 Comparison of the oral microbial community between the CCA and the HC groups at the genus level. Table S11 Relative abundance of the genera between the two groups. Table S12 Cladogram using LEfSe method indicating the phylogenetic distribution of tongue coat microbes associated with patients with the CCA patients and the HC individuals. Table S13 LDA scores showed the significant bacterial difference between the CCA and the HC groups at genus level [LDA Score (log10) > 3]. Table S14 LDA scores predict gene function associated with oral microbiomes using PICRUSt [LDA Score (log10) > 3]. Table S15 The P-value of Pearson correlation in the microbiome and clinical characteristics. Table S16 Correlation coefficient of Pearson correlation in the microbiome and clinical characteristics. Table S17 In the discovery phase, the POD index was significantly increased in the CCA group compared with that in the HC group. Table S18 In the validation phase, the POD index was significantly increased in the CCA group compared with that in the HC group. Table S19 The POD index was significantly increased in the ICC group compared with the HCC group. Table S20 Alterations in the oral, gut and b [file 40779_2022_423_MOESM3_ESM.xlsx]

## Sheet: Table S1
Table S1 Detailed reads and obtained OTUs for each individual sample
Sample ID	Raw_Tags	Clean_Tags	OTU
CCA10	32498	26457	291
CCA11	30446	24813	245
CCA14	28488	22853	257
CCA17	31097	25336	202
CCA18	29408	23941	287
CCA2	30204	24910	253
CCA25	29087	23646	301
CCA28	26046	20620	257
CCA3	31231	25073	299
CCA31	24532	19224	222
CCA34	31862	25989	223
CCA38	24919	20095	237
CCA39	29857	24116	331
CCA4	30875	24611	264
CCA40	34323	28527	267
CCA41	34884	28566	255
CCA43	24306	19951	235
CCA45	31682	26005	240
CCA46	30309	24542	191
CCA49	38580	30979	217
CCA5	30110	24744	276
CCA52	34400	27936	149
CCA53	33686	26890	217
CCA54	27249	21891	303
CCA57	31054	25920	263
CCA59	23421	19178	211
CCA61	30904	25181	196
CCA62	27595	22492	251
CCA65	41083	33097	226
CCA66	36450	30240	263
CCA67	26038	21547	278
CCA69	28082	23345	255
CCA7	34078	26799	245
CCA70	23048	18844	272
CCA71	28079	22577	208
CCA72	32489	26448	213
CCA74	38205	31459	246
CCA76	33755	27577	315
CCA8	26185	22057	230
CCA81	37052	29350	127
CCA82	31361	24926	290
CCA83	31093	25393	171
CCA85	32004	26017	282
CCA86	25360	20646	185
CCA88	27831	22710	178
CCA90	29242	22710	130
CCA91	31712	25791	161
CCA92	25824	18386	138
CCA93	26765	21440	255
CCA94	34108	26418	88
HC1102	63281	55104	265
HC1106	52639	46499	210
HC1110	93375	82054	255
HC1116	35905	31599	193
HC1117	46224	40874	211
HC1140	43938	38148	232
HC1141	68224	60301	193
HC1143	32130	27718	168
HC1159	62127	55177	208
HC1167	32610	28617	202
HC1193	41035	36254	192
HC1196	36916	32738	182
HC1203	22467	19691	152
HC1212	68830	61089	215
HC1220	54180	47835	224
HC1232	46162	40453	215
HC1233	50384	44656	247
HC1235	41155	36541	174
HC1237	37859	33159	157
HC1238	46906	40427	208
HC1239	43437	37640	159
HC1245	51360	45130	188
HC1247	33150	28320	201
HC1248	38293	33832	207
HC1250	34528	30008	210
HC1252	36823	32144	174
HC1253	47480	41334	241
HC1254	38389	34059	174
HC1257	51277	45319	188
HC1259	23668	20519	210
HC1260	55151	47425	237
HC1271	36047	30964	176
HC1273	24412	21333	122
HC1279	35278	31036	162
HC1280	62157	54050	135
HC1282	57493	49999	177
HC1283	54898	48135	203
HC1291	64657	57420	183
HC1303	26984	23527	95
HC1311	37026	31753	149
HC1315	45589	39533	140
HC1321	45174	39397	164
HC1327	24218	20675	204
HC1339	46619	40986	153
HC1340	67934	60468	148
HC1341	38700	33389	147
HC1342	68859	60229	187
HC1344	36165	31493	186
HC1346	45519	39009	164
HC1351	37596	33098	219
HC1352	52111	45195	153
HC1353	29332	25278	186
HC1356	40951	34648	190
HC1357	60480	53040	217
HC1359	27890	23826	167
HC1360	48921	43017	258
HC1363	38541	34057	156
HC1365	91232	79649	235
HC1366	36302	32070	185
HC1367	27555	24063	168
HC1378	72319	63373	273
HC1385	36263	31605	187
HC1391	47223	40882	203
HC1395	28434	24599	143
HC1402	58402	51494	126
HC1410	31931	27489	165
HC1412	38504	33255	174
HC1420	48722	42909	215
HC1424	22264	19259	164
HC1429	53956	47601	222
HC1431	24867	21278	165
HC1440	37460	32993	149
HC1441	29163	25376	141
HC1442	26636	19075	122
HC1443	29799	25742	151
HC1448	22339	19390	113
HC1453	57558	50966	204
HC1456	49626	43974	208
HC1458	49378	42451	195
HC1464	64096	51216	153
HC1465	59155	51795	199
HC1470	42336	36823	178
HC1472	44892	38627	199
HC1480	52333	46357	203
HC1483	54344	47146	176
HC1484	59665	51286	211
HC1485	47505	41241	206
HC1489	44285	38325	185
HC1492	45602	40088	177
HC1494	49635	42614	188
HC1495	49104	41389	174
HC1496	35424	29647	168
HC1497	52977	45453	155
HC1501	119072	106733	223
HC1505	30573	26795	141
HC1506	50145	43854	159
HC1510	60503	51375	214
HC1511	41889	35950	185
HC1512	65072	52681	246
HC1513	257134	225569	296
CCA1	31515	23772	96
CCA16	28701	23619	272
CCA21	25814	21176	241
CCA24	33175	27137	140
CCA27	30549	24836	250
CCA29	27923	22796	264
CCA32	24593	19239	312
CCA36	37403	30336	304
CCA42	31107	25321	267
CCA48	46459	38545	279
CCA50	23961	19747	250
CCA51	30114	24176	103
CCA6	25296	20136	198
CCA60	27661	22322	214
CCA63	31512	25461	207
CCA64	26201	21235	267
CCA73	27783	22486	237
CCA77	29597	24109	158
CCA78	28188	23212	249
CCA79	25157	20343	217
CCA87	48387	39618	147
CCA89	29901	24044	234
CCA95	39052	31558	189
CCA96	34312	26325	239
HC1112	77121	66896	212
HC1130	43625	38655	164
HC1139	51586	45085	190
HC1142	47135	40953	179
HC1145	49700	43256	245
HC1175	46968	39531	196
HC1201	22080	19495	124
HC1208	80848	71063	197
HC1215	38321	33408	233
HC1231	50248	44376	200
HC1244	56358	49839	220
HC1246	22776	19952	179
HC1251	39694	35199	153
HC1263	46817	41075	202
HC1264	91400	81089	271
HC1267	37543	32728	149
HC1270	97987	84941	176
HC1272	49055	41889	163
HC1281	48295	39826	179
HC1293	68751	60506	205
HC1296	59630	52025	269
HC1297	59024	49940	161
HC1306	55347	47797	161
HC1316	74188	65232	145
HC1329	37148	32195	160
HC1336	48997	40563	189
HC1358	48953	42731	135
HC1362	29718	25576	217
HC1364	31782	27266	160
HC1368	37327	32723	150
HC1371	37123	32425	171
HC1373	36014	31547	179
HC1374	29125	25221	144
HC1379	35758	31377	194
HC1380	42071	37086	192
HC1386	27188	23442	117
HC1407	41969	36223	227
HC1409	45733	40058	147
HC1417	58090	50507	231
HC1432	45155	39780	182
HC1435	41218	36581	92
HC1454	61409	54735	188
HC1460	53857	46540	185
HC1467	38670	33295	184
HC1468	60053	52232	172
HC1482	42653	37283	159
HC1486	59550	49921	154
HC1493	36868	31401	139
HC1503	37904	32833	167
HC1514	64893	57269	219
HCC_1	35211	22905	116
HCC_10	24973	9555	91
HCC_11	13804	6127	88
HCC_12	21290	9001	79
HCC_13	20001	8350	107
HCC_14	16944	7553	112
HCC_15	21406	12070	118
HCC_16	18146	6622	84
HCC_17	35536	23720	128
HCC_18	16952	5777	98
HCC_19	19401	6663	92
HCC_2	24570	10415	106
HCC_20	29713	15918	94
HCC_21	37823	16803	118
HCC_22	17253	7254	102
HCC_23	19351	7333	91
HCC_24	18164	15197	101
HCC_25	27191	18326	125
HCC_26	30292	24468	137
HCC_27	17468	12582	116
HCC_28	22780	18982	167
HCC_29	16682	13855	107
HCC_3	16426	6184	94
HCC_30	24013	17645	116
HCC_31	32365	26981	93
HCC_32	27379	22771	135
HCC_33	16881	14094	113
HCC_34	27142	22110	96
HCC_35	24738	19842	113
HCC_4	25141	13710	53
HCC_5	17255	7250	86
HCC_6	15973	6487	77
HCC_7	21088	8316	108
HCC_8	24484	9261	100
HCC_9	25723	11431	94
OTUs operational taxonomy units, CCA cholangiocarcinoma, HC healthy control, HCC hepatocellular carcinoma

## Sheet: Table S2
Table S2 Clinical characteristics of the participants
Characteristics	Discovery cohort			Validation cohort
	CCA (n=50)	HC (n=100)	P-value*	CCA (n=24)	HC (n=50)	P-value*	P-value†
Age (years, x±s)	60.1 ± 8.7	57.5 ± 7.3	0.06	60.0 ± 9.0	61.0 ± 9.0	0.68	0.99
Male/Female	30/20	67/33	0.4	12/12	31/19	0.33	0.42
PLT (10^9/L)	198.96 ± 75.37	231.77 ± 47.47	< 0.01	189.78 ± 68.30	234.94 ± 47.56	< 0.01	0.62
ALT (U/L, x±s)	66.53 ± 85.31	22.30 ± 18.21	< 0.01	85.13 ± 90.01	23.06 ± 12.99	< 0.01	0.4
AST (U/L, x±s)	71.35 ± 108.63	22.28 ± 9.78	< 0.01	65.46 ± 63.09	21.77 ± 6.93	< 0.01	0.81
GGT (U/L, x±s)	252.51 ± 310.46	28.14 ± 24.75	< 0.01	356.30 ± 417.52	34.17 ± 57.26	< 0.01	0.24
TP (g/L, x±s)	63.68 ± 6.42	73.96 ± 3.93	< 0.01	66.18 ± 7.55	73.72 ± 4.04	< 0.01	0.14
ALB (g/L, x±s)	36.33 ± 4.67	47.39 ± 2.40	< 0.01	38.61 ± 4.90	47.36 ± 2.77	< 0.01	0.06
GLO (g/L, x±s)	27.35 ± 5.48	26.62 ± 3.66	0.4	27.55 ± 5.57	26.36 ± 3.54	< 0.01	0.89
TB (μmol/L, x±s)	101.43 ± 157.28	12.77 ± 6.06	< 0.01	92.78 ± 116.53	11.79 ± 4.61	< 0.01	0.81
DB (μmol/L, x±s)	82.84 ± 129.43	5.44 ± 2.48	< 0.01	77.43 ± 103.32	4.97 ± 1.73	< 0.01	0.86
IB (μmol/L, x±s)	18.40 ± 30.00	7.59 ± 4.19	0.02	15.36 ± 15.53	6.84 ± 2.96	0.01	0.64
Tumor size (cm2, x±s)	14.72 ± 32.96	NA	NA	6.16 ± 4.62	NA	NA	0.32
AFP (ng/ml, x±s)	107.20 ± 572.20	3.84 ± 2.87	0.23	4.16 ± 2.87	2.99 ± 1.17	0.08	0.4
CEA (ng/ml, x±s)	19.24 ± 100.73	1.73 ± 1.12	0.26	59.84 ± 176.47	1.80 ± 0.86	0.14	0.14
CA 199 (U/ml, x±s)	1124.29 ± 2608.11	13.08 ± 9.24	< 0.01	6975.45 ± 20661.32	11.81 ± 7.53	0.12	0.19
CA 125 (U/ml, x±s)	69.29 ± 111.39	11.24 ± 6.73	< 0.01	78.62 ± 104.19	12.57 ± 9.16	0.01	0.74
Continuous variables were compared using Wilcoxon rank sum test between both groups. Fisher’s exact test compared categorical variables. Statistical analyses were performed using SPSS version 20.0 for Windows (SPSS Inc., Chicago, IL). *Comparisons between CCA and HC; †Comparisons between CCA in discovery cohort and those in validation cohort. NA not available, CCA cholangiocarcinoma, HC healthy c…

## Sheet: Table S3
Table S3 Raw data of the clinical characteristics of participants in this study
	Sample ID	Lesion location	Gender	Age (year)	AFP (ng/ml)	Tumor size (cm)	ALT (U/L)	AST (U/L)	GGT (U/L)	CTP score	TP (g/L)	ALB (g/L)	GLO (g/L)	TB (μmol/L)	DB (μmol/L)	IB (μmol/L)	PT (s)	D-dimer (μg/L)	PLT (109/L)	CEA (ng/ml)	CA199 (U/ml)	CA125 (U/ml)
Discovery phase	CCA8	2	1	67	3.99	7.5	10	14	30	7	61.1	36.5	24.6	10	5.8	4.2	14.6	11300	146	1.61	8.61	8.06
	CCA10	2	1	59	2.79	2.16	31	30	34	5	72.7	40.6	32.1	14.7	6	8.7	NA	NA	158	1.27	11.81	5.25
	CCA14	2	1	42	3.48	2.88	69	44	319	9	66.4	40.3	26.1	261.9	222.6	39.3	9.3	200	215	2.38	155.3	8.41
	CCA17	3	1	76	18.49	NA	88	77	84	8	60.5	28.1	32.4	104.1	94.1	10	11.4	360	215	13.73	156.5	19.61
	CCA25	3	1	54	2.62	2.527	22	19	15	5	62.5	38.5	24	17.3	6.4	10.9	NA	NA	192	0.69	97.43	5.22
	CCA28	2	1	52	2.53	5.5	51	28	46	5	71.9	48	23.9	9	2.9	6.1	NA	NA	238	2.06	10.11	7.1
	CCA31	2	1	67	NA	3.84	NA	NA	NA	NA	NA	NA	NA	NA	NA	NA	NA	NA	NA	NA	NA	NA
	CCA34	1	1	42	692.1	22	83	92	775	9	60.8	36.8	24	26.7	15.8	10.9	NA	NA	97	6.91	140	234.4
	CCA39	1	1	73	3.13	29	33	21	58	5	63	41.3	21.7	5.9	2.6	3.3	10	NA	202	3.14	1405	122.6
	CCA40	2	1	52	2.13	4.5	35	31	31	5	66.6	42.3	24.3	6	3.3	2.7	NA	NA	216	1.15	6.5	16.89
	CCA45	2	1	71	1.53	1.44	31	36	104	7	59.5	39.6	19.9	526.4	431.9	94.5	9.7	140	241	11.25	185.2	67.01
	CCA46	2	1	72	2.43	9.72	193	174	521	8	56.9	30.7	26.2	276.1	240	36.1	10.6	140	179	2.09	11334	14.72
	CCA49	2	1	49	0.74	11.25	18	19	21	5	75.3	38.5	36.8	7.7	5.2	2.5	NA	NA	118	1.05	56.1	65.5
	CCA52	2	1	78	3.55	15.51	86	99	946	5	60.7	35.9	24.8	193	156.6	36.4	12	1.94	373	2.95	1876	252.9
	CCA57	2	1	58	4.66	1.15	132	67	1451	5	59.6	35.6	24	38.3	31.1	7.2	10.1	0.06	204	3.73	153.1	20.18
	CCA59	2	1	64	1.87	11.02	58	77	348	7	65.1	27.8	37.3	278.5	248.1	30.4	14.1	1.87	144	4.05	6438	24.97
	CCA61	2	1	49	0.74	11.25	16	14	8	5	65.9	37.5	28.4	14.51	9.87	4.6	11	0.39	142	0.74	12.19	14.99
	CCA62	2	1	64	1.83	2.97	93	60	870	7	52.1	30.1	22	83.5	72.2	11.3	11.8	0.31	199	2.37	306	13.31
	CCA67	3	1	58	3.24	26.4	101	61	731	7	66.7	42.5	24.2	241.5	209.3	32.2	9.4	0.09	222	4.22	0.6	7.5
	CCA69	3	1	53	3.55	NA	15	20	138	5	63.8	34.2	29.6	7.1	3	4.1	11.3	0.117	216	4.14	253.2	8.04
	CCA70	3	1	53	2.2	2.4	27	22	15	5	59.3	39	20.3	11.3	4.6	6.7	10.2	0.04	205	1.28	65.7	9.09
	CCA71	2	1	64	2.23	11.02	37	46	261	7	69.9	30.7	39.2	167.7	155.7	12	14.3	0.31	185	4.25	2877	20.79
	CCA76	2	1	51	NA	6.84	50	46	107	5	49.7	32.7	17	5.6	3.5	2.1	10.3	0.21	198	NA	NA	NA
	CCA82	2	1	54	9.7	NA	26	21	53	5	65	36.6	28.4	9.2	5.2	4	11.9	0.31	79	NA	96.13	9.17
	CCA83	2	1	56	183.5	23.4	149	90	383	7	66.7	34	32.7	601.7	448	153.7	11	0.12	117	1.68	56.9	306.5
	CCA85	2	1	56	4.14	3.25	50	43	64	7	57.2	37.2	20	54.9	49.9	5	10.1	1.51	354	2.27	395	16.21
	CCA86	1	1	65	4	6.3	18	19	94	5	68	43.6	24.4	8	3.8	4.2	10.6	0.28	373	22.23	9604	35.52
	CCA88	1	1	64	1.19	25.8	13	19	130	5	72.4	40.4	32	5.1	3.3	1.8	11.6	1.07	309	NA	48.3	221.5
	CCA90	1	1	51	5.1	1.36	24	35	254	5	60.6	36	24.6	122.9	103.7	19.2	12	0.819	236	663.9	8932	459.1
	CCA93	3	1	81	2.06	NA	24	17	124	5	75.5	41.6	33.9	25.7	10.9	14.7	10.8	0.36	120	NA	2184	36.28
	CCA2	3	2	60	6.64	0.8	63	62	9	9	67.9	37.4	30.5	230.8	206	24.8	10.4	636	265	1.93	24.13	32.73
	CCA3	3	2	63	NA	2	13	28	29	6	71.7	41.5	30.2	4.9	2.5	2.4	11.6	231	244	NA	NA	NA
	CCA4	2	2	74	NA	6	113	119	624	5	65.2	36.7	28.5	7.1	4.1	3	10.3	238	193	2.15	535.3	10.62
	CCA5	2	2	63	3.01	2.34	524	616	671	8	49.4	30.9	18.5	38.8	31.5	7.3	11.2	223	170	1.44	349.1	14.34
	CCA7	2	2	48	1.42	15	33	27	132	5	59.2	39	20.2	30.3	24.8	5.5	11.5	276	141	2.06	429.4	51.93
	CCA11	2	2	61	9.31	6	12	14	21	6	58.3	34.1	24.2	3.8	1.8	2	10.6	355	186	1.65	0.6	11.18
	CCA18	2	2	55	2.57	4.5	16	17	17	5	69.3	39.3	30	8.5	4.3	4.2	NA	NA	123	3.05	22.03	5.84
	CCA38	2	2	60	4.14	5.25	14	28	80	5	69	38.3	30.7	5.7	3	2.7	10	200	185	0.6	7.32	4.86
	CCA41	3	2	67	3.29	2.4	25	27	13	5	63.8	37.3	26.5	5.3	3.2	2.1	NA	NA	82	3.37	11.9	10.66
	CCA43	2	2	66	2.97	0.18	15	16	64	6	66.5	37.5	29	12.2	5.4	6.8	9.7	100	209	1.74	17.56	4.96
	CCA53	2	2	63	5.9	15.05	27	23	85	4	60.1	36.9	23.2	237.5	210.4	27.1	11	0.11	211	3.98	253.8	11.17
	CCA54	2	2	60	3.48	8.75	27	35	79	7	64.7	31.8	32.9	418.5	355.3	63.2	10.5	0.03	187	5.52	1236	40.29
	CCA65	1	2	64	4.34	21	31	23	196	5	63	41.6	21.4	7.8	3.4	4.4	10.9	0.18	205	2.28	65.23	13.34
	CCA66	1	2	52	NA	58.1	227	394	417	8	73.7	32.5	41.2	608.4	493.8	114.6	22.7	0.42	260	NA	NA	NA
	CCA72	2	2	50	1.44	15.75	148	144	463	5	53.1	27.6	25.5	38.4	33	5.4	10.4	0.3	392	2.09	381.9	14.51
	CCA74	1	2	56	3796	214.2	207	354	124	5	58.7	31.4	27.3	21.8	11.5	1.2	10.3	0.39	239	5.65	38.49	94.66
	CCA81	2	2	62	1.7	NA	40	59	276	6	63.7	31.9	31.8	30.6	24.8	5.8	10.9	0.96	244	6.46	412.9	270.9
	CCA91	1	2	63	4.69	NA	26	36	21	6	51.4	26.6	24.8	50.1	23.3	26.8	14.4	0.25	24	8.33	67.66	148.8
	CCA92	2	2	62	1.64	4.75	36	62	377	6	65.3	32.3	33	40.9	32.9	8	10.8	0.64	184	8.2	885.1	406.8
	CCA94	1	2	59	1.68	NA	80	71	660	6	70.8	39	31.8	34.4	28.7	5.7	11.3	0.6	112	1.7	114.3	8.97
	HC1102	0	2	59	NA	NA	31	26	12	NA	72.5	47.7	24.8	3.85	2.04	1.8	NA	NA	250	0.54	NA	12.39
	HC1106	0	1	55	5.34	NA	9	19	17	NA	76.9	46.0	30.9	9.45	2.08	7.4	NA	NA	315	3.13	5.57	NA
	HC1110	0	2	63	NA	NA	10	14	15	NA	71	43.8	27.2	8.86	4.35	4.5	NA	NA	287	1.17	NA	5.52
	HC1116	0	1	66	4.99	NA	19	18	33	NA	70.6	48.7	21.9	14.55	6.78	7.8	NA	NA	309	1.84	12.31	NA
	HC1117	0	1	52	5.41	NA	23	21	9	NA	71.2	51.4	19.8	25.66	11.22	14.4	NA	NA	214	2.55	12.37	NA
	HC1140	0	2	55	3.86	NA	8	13	10	NA	69.3	46.8	22.5	8.29	4.44	3.8	NA	NA	190	1.83	NA	14.06
	HC1141	0	1	48	NA	NA	36	23	88	NA	75.5	49.5	26.0	25.92	10.52	15.4	NA	NA	232	0.75	NA	NA
	HC1143	0	1	58	NA	NA	73	60	53	NA	73	45.6	27.4	18.11	10.00	8.1	NA	NA	190	1.78	NA	NA
	HC1159	0	1	49	4.24	NA	9	16	14	NA	77.1	48.0	29.1	10.10	4.73	5.4	NA	NA	280	5.15	15.86	NA
	HC1167	0	1	53	7.78	NA	20	21	22	NA	76.1	48.1	28.0	28.13	8.38	19.8	NA	NA	293	2.41	14.40	NA
	HC1193	0	2	49	2.33	NA	9	14	12	NA	77.1	50.7	26.4	9.52	5.01	4.5	NA	NA	229	1.38	19.35	14.93
	HC1196	0	1	55	2.80	NA	20	20	13	NA	75.5	41.0	34.5	7.72	3.43	4.3	NA	NA	245	0.44	6.53	NA
	HC1203	0	2	49	3.44	NA	71	47	19	NA	80.6	44.5	36.1	13.65	6.56	7.1	NA	NA	333	0.20	4.37	10.20
	HC1212	0	2	65	2.77	NA	52	33	90	NA	78.4	48.9	29.5	8.39	4.40	4.0	NA	NA	315	0.69	6.64	12.20
	HC1220	0	1	75	3.32	NA	9	19	16	NA	72.9	46.3	26.6	10.26	4.84	5.4	NA	NA	193	NA	NA	NA
	HC1232	0	2	66	NA	NA	9	15	15	NA	75.1	48.8	26.3	13.12	5.85	7.3	NA	NA	256	1.53	NA	5.67
	HC1233	0	1	65	NA	NA	11	15	37	NA	78	45.8	32.2	16.24	6.32	9.9	NA	NA	216	0.88	NA	NA
	HC1235	0	2	55	5.15	NA	16	16	39	NA	75.8	47.5	28.3	6.64	3.01	3.6	NA	NA	245	1.02	6.84	5.53
	HC1237	0	2	71	6.40	NA	17	19	20	NA	76.7	46.4	30.3	7.24	3.28	4.0	NA	NA	262	1.58	9.05	10.87
	HC1238	0	1	71	NA	NA	13	20	22	NA	76.9	46.6	30.3	13.85	3.32	10.5	NA	NA	177	1.78	NA	NA
	HC1239	0	1	56	1.58	NA	12	18	22	NA	63.1	42.3	20.8	10.49	4.56	5.9	NA	NA	186	3.02	22.72	4.77
	HC1245	0	2	51	11.32	NA	12	19	10	NA	74.1	47.4	26.7	11.57	5.71	5.9	NA	NA	191	2.59	30.82	8.83
	HC1247	0	1	70	NA	NA	84	58	51	NA	74.6	48.3	26.3	23.37	11.07	12.3	NA	NA	152	2.10	NA	NA
	HC1248	0	1	50	5.80	NA	15	21	14	NA	76.1	52.5	23.6	18.39	8.75	9.6	NA	NA	192	1.08	14.51	NA
	HC1250	0	1	64	4.67	NA	21	22	60	NA	72	49.1	22.9	29.05	9.69	19.4	NA	NA	252	3.55	6.81	12.86
	HC1252	0	1	55	3.02	NA	17	23	24	NA	69.1	48.2	20.9	9.57	3.83	5.7	NA	NA	211	1.77	16.68	12.79
	HC1253	0	2	61	1.02	NA	11	16	11	NA	72.8	43.5	29.3	10.74	4.71	6.0	NA	NA	237	1.11	NA	8.16
	HC1254	0	2	60	NA	NA	9	17	9	NA	76.8	48.6	28.2	9.97	3.63	6.3	NA	NA	187	2.02	NA	8.50
	HC1257	0	1	51	3.99	NA	36	22	96	NA	77	46.0	31.0	10.66	3.99	6.7	NA	NA	318	0.73	22.16	NA
	HC1259	0	1	65	3.74	NA	17	21	58	NA	72	43.1	28.9	15.57	5.75	9.8	NA	NA	249	1.56	7.11	10.83
	HC1260	0	1	63	NA	NA	21	18	54	NA	67.2	43.5	23.7	5.25	2.76	2.5	NA	NA	NA	NA	NA	NA
	HC1271	0	1	54	NA	NA	NA	17	NA	NA	71.4	46.4	25.0	13.70	4.97	NA	NA	NA	201	4.52	12.77	NA
	HC1273	0	1	66	NA	NA	NA	57	NA	NA	80.5	48.6	31.9	15.23	8.46	NA	NA	NA	188	2.33	NA	NA
	HC1279	0	1	55	NA	NA	22	15	20	NA	78.3	50.8	27.5	26.70	12.80	13.9	NA	NA	189	1.81	NA	NA
	HC1280	0	1	63	NA	NA	18	43	19	NA	77.7	50.9	26.8	13.58	4.84	8.7	NA	NA	248	0.75	NA	NA
	HC1282	0	1	61	3.90	NA	24	21	12	NA	65.9	45.9	20.0	12.41	4.23	8.2	NA	NA	232	1.47	8.07	NA
	HC1283	0	1	56	NA	NA	34	20	39	NA	74.7	50.4	24.3	13.33	6.35	7.0	NA	NA	190	0.83	NA	NA
	HC1291	0	2	55	4.99	NA	12	16	6	NA	68.8	46.5	22.3	12.22	4.43	7.8	NA	NA	281	0.94	5.80	21.33
	HC1303	0	1	54	5.95	NA	31	35	99	NA	78.5	48.7	29.8	6.84	2.15	4.7	NA	NA	222	3.38	20.82	7.22
	HC1311	0	2	65	7.07	NA	51	32	132	NA	71.9	48.4	23.5	7.92	3.36	4.6	NA	NA	172	0.72	8.05	9.94
	HC1315	0	1	51	1.13	NA	80	37	86	NA	65.4	45.0	20.4	13.10	NA	8.4	NA	NA	189	6.61	8.05	NA
	HC1321	0	1	56	2.70	NA	NA	NA	NA	NA	NA	NA	24.3	NA	NA	NA	NA	NA	NA	3.07	52.20	13.16
	HC1327	0	2	60	2.02	NA	19	NA	17	NA	81	49.4	31.6	11.56	5.42	6.1	NA	NA	175	1.09	6.98	9.78
	HC1339	0	1	54	3.27	NA	15	17	18	NA	76.2	46.3	29.9	18.79	6.67	12.1	NA	NA	235	1.27	14.96	9.16
	HC1340	0	2	48	3.72	NA	5	11	9	NA	68.6	47.0	21.6	9.90	3.93	6.0	NA	NA	182	1.39	10.01	7.45
	HC1341	0	1	58	2.00	NA	22	32	50	NA	74.9	48.0	26.9	15.44	6.04	9.4	NA	NA	249	3.99	13.98	8.14
	HC1342	0	1	55	1.58	NA	23	28	29	NA	71.5	49.9	21.6	11.03	4.15	6.9	NA	NA	260	1.17	7.60	8.93
	HC1344	0	1	67	3.36	NA	13	20	19	NA	71.8	48.3	23.5	8.15	3.44	4.7	NA	NA	119	1.72	23.59	13.96
	HC1346	0	1	69	3.12	NA	17	17	21	NA	68.1	45.8	22.3	15.27	6.00	9.3	NA	NA	177	1.63	9.64	14.74
	HC1351	0	1	54	NA	NA	13	17	15	NA	80.9	49.8	31.1	33.42	12.03	21.4	NA	NA	265	1.11	NA	NA
	HC1352	0	1	51	NA	NA	15	23	18	NA	75.4	50.5	24.9	15.50	6.12	9.4	NA	NA	200	0.74	NA	NA
	HC1353	0	1	60	1.86	NA	25	17	20	NA	72.9	44.8	28.1	6.39	3.50	2.9	NA	NA	244	3.20	NA	NA
	HC1356	0	1	63	NA	NA	11	17	11	NA	64.3	45.6	18.7	12.38	5.58	6.8	NA	NA	192	4.45	NA	NA
	HC1357	0	1	52	NA	NA	25	23	31	NA	70.9	47.5	23.4	28.22	10.09	18.1	NA	NA	178	1.37	NA	NA
	HC1359	0	2	54	NA	NA	10	19	NA	NA	NA	NA	NA	NA	NA	NA	NA	NA	171	NA	27.84	NA
	HC1360	0	2	50	1.46	NA	14	22	13	NA	78	46.6	31.4	9.40	4.25	5.2	NA	NA	342	1.53	27.84	31.26
	HC1363	0	1	49	NA	NA	14	13	12	NA	72.6	51.1	21.5	14.71	6.65	8.1	NA	NA	279	1.54	NA	NA
	HC1365	0	1	59	NA	NA	21	21	10	NA	74.8	50.9	23.9	9.43	5.13	4.3	NA	NA	266	0.77	NA	NA
	HC1366	0	1	50	NA	NA	13	14	14	NA	77.1	49.7	27.4	12.13	4.70	7.4	NA	NA	224	0.72	NA	NA
	HC1367	0	1	52	NA	NA	27	22	19	NA	73.3	50.0	23.3	7.88	3.00	4.9	NA	NA	228	0.69	NA	NA
	HC1368	0	2	64	NA	NA	31	26	14	NA	73.7	49.3	24.4	11.97	4.05	7.9	NA	NA	174	NA	NA	NA
	HC1385	0	1	55	2.50	NA	17	23	18	NA	73.4	47.6	25.8	14.38	5.05	9.3	NA	NA	269	2.59	13.95	7.14
	HC1391	0	1	76	NA	NA	19	22	24	NA	74.5	48.9	25.6	22.47	7.51	15.0	NA	NA	242	NA	NA	NA
	HC1395	0	1	56	19.26	NA	15	18	31	NA	78.3	48.0	30.3	11.18	4.05	7.1	NA	NA	214	1.63	1.00	NA
	HC1402	0	1	54	NA	NA	11	11	15	NA	76	47.7	28.3	17.01	6.57	10.4	NA	NA	189	NA	NA	NA
	HC1410	0	1	50	3.92	NA	21	19	28	NA	75.3	47.9	27.4	NA	10.90	19.7	NA	NA	274	1.13	18.41	NA
	HC1412	0	1	61	2.54	NA	30	23	30	NA	72	48.3	23.7	7.66	3.99	3.7	NA	NA	219	1.66	13.60	9.99
	HC1420	0	2	79	3.65	NA	10	18	9	NA	75	46.8	28.2	2.23	1.77	0.5	NA	NA	247	NA	NA	8.19
	HC1424	0	1	51	NA	NA	12	NA	24	NA	75.4	48	27.4	9.13	3.92	5.2	NA	NA	201	1.26	NA	NA
	HC1429	0	1	58	NA	NA	17	15	14	NA	72.7	45.8	26.9	14.21	5.34	8.9	NA	NA	247	2.82	NA	NA
	HC1431	0	1	60	NA	NA	24	20	31	NA	80.9	49.1	31.8	19.12	7.31	11.8	NA	NA	211	0.75	NA	NA
	HC1440	0	1	53	NA	NA	14	12	29	NA	76.9	48.7	28.2	9.00	NA	4.8	NA	NA	190	1.39	NA	NA
	HC1441	0	2	50	NA	NA	8	15	13	NA	75.8	49.0	26.8	10.54	NA	5.2	NA	NA	174	1.10	NA	10.65
	HC1442	0	2	58	NA	NA	NA	NA	NA	NA	NA	NA	33.2	4.41	2.08	NA	NA	NA	350	2.36	NA	NA
	HC1443	0	2	50	NA	NA	NA	NA	NA	NA	NA	NA	23.8	7.00	3.32	NA	NA	NA	300	0.82	NA	NA
	HC1448	0	1	61	NA	NA	NA	NA	NA	NA	NA	NA	29.7	14.78	5.62	NA	NA	NA	249	1.39	NA	NA
	HC1453	0	2	61	1.27	NA	19	28	14	NA	70.2	40.6	29.6	4.70	2.11	2.6	NA	NA	249	1.27	11.31	12.08
	HC1456	0	2	51	4.10	NA	17	22	11	NA	76.2	46.7	29.5	22.77	10.08	12.7	NA	NA	347	0.97	0.79	10.65
	HC1458	0	2	60	2.03	NA	14	18	14	NA	73.4	48.3	25.1	5.31	2.54	2.8	NA	NA	208	1.80	6.42	8.34
	HC1464	0	1	51	NA	NA	19	20	30	NA	78	49.6	28.4	8.72	3.85	4.9	NA	NA	288	NA	NA	NA
	HC1465	0	1	69	2.35	NA	30	26	11	NA	73.7	47.4	26.3	6.26	2.83	3.4	NA	NA	271	1.78	7.33	4.18
	HC1470	0	1	48	NA	NA	32	24	37	NA	76.5	46.3	30.2	20.30	NA	12.1	NA	NA	235	1.09	NA	NA
	HC1472	0	2	50	NA	NA	8	10	11	NA	71.3	43.1	28.2	10.37	NA	5.7	NA	NA	207	0.70	NA	6.90
	HC1480	0	1	68	3.63	NA	26	NA	56	NA	70.9	45.1	25.8	10.45	4.26	6.2	NA	NA	179	1.42	9.29	9.58
	HC1483	0	2	52	NA	NA	10	21	9	NA	72.8	47.2	25.6	4.03	2.74	1.3	NA	NA	255	1.15	NA	42.51
	HC1484	0	1	58	2.64	NA	39	23	92	NA	71.5	49.0	22.5	12.54	5.18	7.4	NA	NA	215	2.93	9.45	NA
	HC1485	0	1	53	NA	NA	9	18	20	NA	76.5	49.4	27.1	14.25	6.27	8.0	NA	NA	200	1.30	NA	NA
	HC1489	0	1	51	NA	NA	15	20	16	NA	72	46.8	25.2	12.51	5.06	7.4	NA	NA	242	1.46	NA	NA
	HC1492	0	2	50	NA	NA	7	15	6	NA	72.7	42.1	30.6	6.73	3.41	3.3	NA	NA	192	1.15	NA	9.85
	HC1494	0	2	51	NA	NA	3	13	11	NA	72.5	43.4	29.1	6.34	3.33	3.0	NA	NA	256	0.20	NA	7.97
	HC1495	0	2	56	NA	NA	17	19	11	NA	78.6	47.2	31.4	12.21	4.98	7.2	NA	NA	230	1.88	NA	20.42
	HC1496	0	2	53	1.69	NA	13	20	13	NA	72	45.2	26.8	10.43	4.75	5.7	NA	NA	229	0.73	5.38	8.36
	HC1497	0	1	57	2.48	NA	28	23	54	NA	67.7	43.9	23.8	7.30	4.23	3.1	NA	NA	223	1.83	2.64	6.20
	HC1501	0	2	79	NA	NA	20	23	18	NA	83.4	49.0	34.4	16.15	7.61	8.5	NA	NA	307	NA	NA	NA
	HC1505	0	1	49	1.90	NA	50	31	84	NA	77.4	46.9	30.5	13.38	5.84	7.5	NA	NA	172	2.73	16.13	9.63
	HC1506	0	1	55	NA	NA	118	54	31	NA	68.7	45.5	23.2	16.26	9.92	6.3	NA	NA	283	2.56	NA	NA
	HC1510	0	1	61	NA	NA	18	26	20	NA	76.5	50.2	26.3	12.24	4.62	7.6	NA	NA	261	NA	NA	NA
	HC1511	0	1	61	2.18	NA	29	24	24	NA	65.5	46.0	19.5	15.36	6.57	8.8	NA	NA	140	3.08	29.35	NA
	HC1512	0	1	49	4.25	NA	20	26	19	NA	75.9	50.8	25.1	9.77	3.54	6.2	NA	NA	254	0.85	7.09	NA
	HC1513	0	1	56	2.15	NA	12	16	21	NA	72.1	49.8	22.3	16.51	6.97	9.5	NA	NA	216	0.77	9.51	NA
Validation phase	CCA1	1	1	50	5.35	8.19	25	65	248	10	62.6	34.5	28.1	151.9	120	31.9	NA	NA	248	778.3	647.3	353.8
	CCA16	3	1	56	2.61	3	152	97	568	7	62.3	38.1	24.2	7.8	4.4	3.4	11	0.05	221	1.55	20.3	3.33
	CCA21	3	1	64	6.63	6.9	23	19	193	5	66.1	44.7	21.4	4.7	2.9	1.8	10.7	0.13	221	5.72	843.95	152.56
	CCA24	2	1	66	NA	11.2	45	34	78	5	67	40	27	35	25	10	11	50	210	5.67	119	17
	CCA27	2	1	56	2.26	NA	38	33	654.1	6	84.1	39.4	44.7	34	29.2	4.8	11.9	200	321	1.23	14854	19.17
	CCA29	2	1	53	4.23	3.06	286	209	1236	7	55.1	35.5	19.6	333.5	302.6	30.9	11.1	210	294	2.55	554.4	5.9
	CCA36	3	1	52	3.86	6.48	113	47	341	7	64.9	35.2	29.7	110.2	94.8	15.4	10.5	30	226	4.84	46.49	18.59
	CCA42	3	1	63	1.49	1	15	18	12	5	62.8	38.4	24.4	4.4	2.3	2.1	NA	NA	170	1.13	5.28	6.83
	CCA48	2	1	77	2.51	3.3	46	42	224	7	58.1	39.4	18.7	273.3	233.1	40.2	11.9	100	159	5.16	85.59	24.67
	CCA50	2	1	50	NA	3	17	17	30	5	65.8	41.5	24.3	25.1	10.6	14.5	12.4	NA	67	0.92	6.94	34.06
	CCA60	2	1	58	2.64	NA	19	18	4	5	74.1	47	27.1	5.8	3.4	2.4	NA	NA	239	0.87	33.69	72.78
	CCA77	1	1	56	3.9	NA	43	52	115	5	68	36.9	31.1	15.1	9.8	5.3	12.3	0.28	99	NA	NA	NA
	CCA6	1	2	49	5.85	10	12	16	19	5	72.7	40.8	31.9	5.5	3.2	2.3	11.5	73	193	5.15	690.3	16.39
	CCA32	2	2	53	1.65	NA	49	46	77	8	65.2	37.3	27.3	181.7	172.9	8.8	10	130	159	340	12231	47.54
	CCA51	3	2	78	3.07	NA	164	70	541	7	55	31.3	23.7	161.5	147.7	13.8	8.8	0.18	249	2.72	77.89	18.42
	CCA63	2	2	63	3.01	2.34	285	52	276	7	50	29.7	20.3	41.1	27.5	13.6	16.9	6.21	107	1.44	349.1	14.34
	CCA64	2	2	66	2.34	2.5	141	114	735	7	71.2	41.1	30.1	136.4	129.3	7.1	10.2	0.28	181	2.24	453.8	13.52
	CCA73	1	2	54	1.85	NA	23	29	37	5	67.6	40.7	26.9	19	8.1	10.9	11.4	0.14	83	1.71	12.34	16.57
	CCA78	1	2	53	5.2	NA	10	17	13	5	67.4	40.6	26.8	12.7	4.9	7.8	10	0.1	138	1.37	0.96	NA
	CCA79	1	2	56	12.9	NA	114	75	537	6	78	44	34	29	16.4	12.6	10.8	13.9	NA	70	13074	189
	CCA87	2	2	66	5.9	5.4	287	217	1537	7	66.1	33.6	32.5	165.6	130	35.6	10.6	0.44	252	NA	8425	303.8
	CCA89	1	2	54	1.43	NA	62	46	54	5	70.6	44.5	26.1	24.9	10.7	14.2	10.8	0.19	98	1.95	13.93	19.41
	CCA95	1	2	70	2.6	18.81	35	20	64	5	72.9	44.5	28.4	18.2	6.4	11.8	10.3	1.06	189	79.41	99090	226
	CCA96	2	2	78	10.2	7.2	39	218	958	10	60.7	27.9	32.8	430.4	363	67.4	12.5	0.38	241	2.59	8800	156
	HC1112	0	1	63	NA	NA	13	17	15	NA	65.8	44.4	21.4	5.35	2.41	2.9	NA	NA	240	1.89	NA	NA
	HC1130	0	1	57	4.08	NA	34	23	34	NA	69.3	44.8	24.5	9.20	3.86	5.3	NA	NA	215	1.08	11.16	NA
	HC1139	0	1	51	4.23	NA	37	19	30	NA	70.9	46.8	24.1	17.63	7.43	10.2	NA	NA	186	1.27	26.33	9.22
	HC1142	0	2	52	NA	NA	NA	NA	NA	NA	NA	NA	NA	NA	NA	NA	NA	NA	272	NA	NA	NA
	HC1145	0	1	65	3.06	NA	11	14	19	NA	75.2	51.0	24.2	22.59	9.80	12.8	NA	NA	326	1.59	11.96	NA
	HC1175	0	1	57	3.56	NA	13	14	49	NA	68.7	46.2	22.5	10.43	5.13	5.3	NA	NA	232	3.03	21.29	NA
	HC1201	0	1	57	5.01	NA	48	32	14	NA	73.7	47.0	26.7	18.73	8.32	10.4	NA	NA	196	3.22	17.71	NA
	HC1208	0	1	55	1.21	NA	22	22	12	NA	62.6	39.3	23.3	10.51	4.77	5.7	NA	NA	194	1.40	8.58	9.98
	HC1215	0	2	72	3.18	NA	14	13	21	NA	71.3	45.9	25.4	7.19	3.93	3.3	NA	NA	224	0.87	1.07	7.80
	HC1231	0	2	80	1.68	NA	14	23	13	NA	72.3	41.4	30.9	10.69	4.46	6.2	NA	NA	292	1.56	6.72	8.07
	HC1244	0	1	65	3.49	NA	27	NA	30	NA	70.4	49.1	21.3	22.35	6.55	15.8	NA	NA	125	2.47	22.09	NA
	HC1246	0	2	62	NA	NA	35	22	14	NA	81	48.3	32.7	7.83	3.31	4.5	NA	NA	239	0.77	NA	7.28
	HC1251	0	1	48	2.42	NA	49	37	28	NA	77.3	50.0	27.3	18.60	7.73	10.9	NA	NA	221	0.49	6.81	NA
	HC1263	0	1	57	NA	NA	46	21	402	NA	68.8	50.4	18.4	11.00	4.73	6.3	NA	NA	301	2.37	NA	NA
	HC1264	0	2	58	NA	NA	17	23	30	NA	78.3	44.8	33.5	4.49	2.70	1.8	NA	NA	213	1.05	NA	17.13
	HC1267	0	1	61	2.15	NA	21	20	18	NA	73.5	49.3	24.2	12.67	4.52	8.1	NA	NA	202	0.21	9.29	NA
	HC1270	0	1	74	NA	NA	NA	25	NA	NA	74.9	48.4	26.5	12.49	4.92	NA	NA	NA	254	1.73	NA	NA
	HC1272	0	2	76	NA	NA	NA	26	NA	NA	78.5	50.3	28.2	9.88	4.40	NA	NA	NA	215	2.71	NA	NA
	HC1281	0	1	62	NA	NA	52	37	35	NA	73.2	49.7	23.5	15.33	5.84	9.5	NA	NA	177	1.96	NA	NA
	HC1293	0	2	66	NA	NA	11	15	10	NA	78.3	43.9	34.4	8.47	3.72	4.8	NA	NA	206	1.62	NA	12.07
	HC1296	0	1	48	3.30	NA	13	22	19	NA	73.2	50.2	23.0	9.29	3.84	6.0	NA	NA	189	2.00	12.23	NA
	HC1297	0	2	71	NA	NA	21	22	11	NA	68.9	44.5	24.4	6.52	3.12	3.4	NA	NA	237	1.75	NA	14.44
	HC1306	0	2	70	3.17	NA	18	16	15	NA	69.8	47.0	22.8	NA	5.03	6.0	NA	NA	165	1.92	4.66	NA
	HC1316	0	1	56	2.59	NA	19	18	19	NA	74.5	48.1	26.4	22.03	7.77	14.3	NA	NA	200	1.85	8.05	3.90
	HC1329	0	1	51	2.93	NA	22	NA	34	NA	73.6	50.1	23.5	12.00	4.07	7.9	NA	NA	267	1.28	11.48	NA
	HC1336	0	1	49	NA	NA	27	27	55	NA	81.7	50.3	31.4	15.50	6.86	8.6	NA	NA	267	NA	NA	NA
	HC1358	0	1	54	NA	NA	9	13	16	NA	77.6	51.5	26.1	9.85	4.32	5.5	NA	NA	322	3.23	NA	NA
	HC1362	0	1	52	NA	NA	28	22	74	NA	70.4	43.4	27.0	11.47	5.56	5.9	NA	NA	353	0.87	NA	NA
	HC1364	0	2	66	3.33	NA	16	24	16	NA	81.9	49.4	32.5	8.61	2.89	5.7	NA	NA	247	3.09	30.50	14.78
	HC1371	0	2	48	2.86	NA	18	13	19	NA	76.8	50.5	26.3	12.21	5.27	6.9	NA	NA	287	0.73	15.67	47.25
	HC1373	0	2	49	NA	NA	21	19	8	NA	76	49.5	26.5	16.36	6.34	10.0	NA	NA	271	1.77	NA	14.96
	HC1374	0	2	58	1.35	NA	10	14	15	NA	71.4	47.9	23.5	22.16	9.49	12.7	NA	NA	205	0.90	7.39	10.95
	HC1378	0	1	62	1.78	NA	13	20	11	NA	69	47.0	22	NA	3.82	4.8	NA	NA	211	1.41	9.46	6.71
	HC1379	0	1	69	NA	NA	18	12	32	NA	72.1	46.7	25.4	NA	5.59	7.5	NA	NA	291	2.18	NA	NA
	HC1380	0	1	58	NA	NA	25	22	22	NA	78	50.4	27.6	NA	5.80	7.8	NA	NA	NA	1.04	NA	NA
	HC1386	0	2	78	5.93	NA	9	17	6	NA	72.8	49.0	23.8	9.24	3.59	5.7	NA	NA	227	1.70	NA	11.44
	HC1407	0	1	78	2.83	NA	14	17	22	NA	74.4	50.1	24.3	12.66	5.46	7.2	NA	NA	204	2.08	NA	NA
	HC1409	0	1	65	2.57	NA	12	18	26	NA	75.9	46.9	29.0	11.74	5.72	6.0	NA	NA	152	2.73	11.04	NA
	HC1417	0	1	65	NA	NA	25	29	26	NA	73.6	44.9	28.7	5.46	2.54	2.9	NA	NA	248	NA	NA	NA
	HC1432	0	2	76	2.60	NA	18	26	46	NA	74.6	42.9	31.7	9.88	4.96	4.9	NA	NA	236	3.61	11.65	32.02
	HC1435	0	1	63	3.02	NA	11	11	19	NA	72.1	44.4	27.7	8.65	3.80	4.8	NA	NA	331	1.64	NA	5.59
	HC1454	0	2	66	2.03	NA	68	39	71	NA	76.9	45.3	31.6	11.43	4.51	6.9	NA	NA	294	1.20	10.52	6.02
	HC1460	0	2	56	6.49	NA	15	18	21	NA	75.9	47.3	28.6	9.97	4.03	5.9	NA	NA	235	2.54	1.17	18.56
	HC1467	0	2	70	1.98	NA	10	20	12	NA	77.6	48.8	28.8	11.18	5.50	5.7	NA	NA	235	1.13	5.18	7.32
	HC1468	0	1	49	2.35	NA	25	21	67	NA	76.8	47.8	29.0	9.63	NA	5.8	NA	NA	255	2.47	27.80	18.34
	HC1482	0	1	49	3.27	NA	33	29	15	NA	74.4	48.6	25.8	9.65	4.57	5.1	NA	NA	193	3.01	3.93	7.44
	HC1486	0	2	53	NA	NA	25	28	19	NA	66.6	44.2	22.4	7.91	3.52	4.4	NA	NA	245	0.49	NA	8.35
	HC1493	0	1	58	2.21	NA	36	38	59	NA	75.6	51.1	24.5	13.74	6.09	7.7	NA	NA	204	3.67	8.59	7.39
	HC1503	0	1	57	2.70	NA	16	20	31	NA	72.1	46.8	25.3	9.61	3.60	6.0	NA	NA	210	1.65	7.53	11.61
	HC1514	0	1	66	2.34	NA	25	25	26	NA	74.2	45.2	29.0	8.32	2.42	5.9	NA	NA	201	1.38	12.66	8.14
Lesion location: 0, no tumor; 1, intrahepatic cholangiocarcinoma; 2, hilar cholangiocarcinoma; 3, extrahepatic cholangiocarcinoma. Gender: 1, male; 2, female. AFP 0.0-20.0 ng/ml. ALT 5-40 U/L. AST 8-40 U/L. GGT 11-50 U/L. TP 64.0-83.0 g/L. ALB 35.0-55.0 g/L. GLO 20.0-35.0 g/L. TB 3.4-17.1 μmol/L. DB 0-5 μmol/L. IB 3-14 μmol/L. PT 12-14 s. D-dimer <200 μg/L. PLT 83-303 10^9/L. CEA 0.0-5.0 ng/ml. C…

## Sheet: Table S4
Table S4 Detail of the oral microbial α diversity index between the two groups
α-diversity	HC-median	HC-mean	HC-se	CCA-median	CCA-mean	CCA-se	P-value	Z-score	Sig_mark
Ace	229.83(199.86,253.30)	230.48	4.21	280.50(240.33,301.12)	268.78	7.97	1.95e-06	-4.76	***
Chao	231.89(204.60,252.46)	231.03	4.14	276.20(233.07,302.78)	270.21	8.5	4.55e-06	-4.59	***
Shannon	2.97(2.61,3.17)	2.86	0.05	3.70(3.38,3.86)	3.61	0.05	4.43e-19	-8.93	***
Simpson	0.11(0.08,0.17)	0.145	0.01	0.06(0.05,0.08)	0.06	< 0.01	8.7e-16	-8.04	***
*** P-value < 0.001. CCA cholangiocarcinoma, HC healthy control, se standard error

## Sheet: Table S5
Table S5 Raw data of the oral microbial α-diversity index of each sample
Sample	Label	Ace	Chao	Shannon	Simpson	Coverage
HC1252	0.97	211.981	220.312	3.5763	0.046665	0.997724
HC1282	0.97	206.027	210.056	2.37683	0.179907	0.999059
HC1501	0.97	275.033	266.966	1.85743	0.430794	0.999415
HC1513	0.97	319.321	314.097	3.30722	0.060973	0.999827
HC1424	0.97	204.812	225.5	2.9301	0.121451	0.996136
HC1353	0.97	233.284	249.588	2.94174	0.121356	0.997576
HC1117	0.97	246.908	248.84	3.20698	0.078279	0.998548
HC1385	0.97	273.513	243	3.14271	0.078151	0.997777
HC1510	0.97	242.619	241.038	2.97028	0.10858	0.998869
HC1496	0.97	272.023	253	3.08874	0.088789	0.997036
HC1470	0.97	229.853	231.714	2.83741	0.096976	0.997926
HC1485	0.97	234.926	227.25	3.68264	0.041714	0.998538
HC1327	0.97	250.643	255.13	3.15024	0.088405	0.996608
HC1196	0.97	212.96	217.053	3.07289	0.078555	0.997762
HC1254	0.97	215.122	209.652	2.03343	0.347551	0.998254
HC1106	0.97	248.539	251.045	2.97418	0.111335	0.998817
HC1321	0.97	201.175	210.867	2.71651	0.166351	0.998627
HC1340	0.97	163.917	163.812	2.1861	0.260002	0.999547
HC1494	0.97	210.05	219	3.15698	0.093284	0.998923
HC1443	0.97	182.563	175.474	2.57992	0.220569	0.998172
HC1480	0.97	245.683	242.417	3.42081	0.06105	0.99847
HC1193	0.97	237.598	246.474	2.93307	0.105001	0.998173
HC1395	0.97	179.917	187	2.89016	0.132595	0.997811
HC1346	0.97	198.152	195.316	2.0956	0.269405	0.998817
HC1315	0.97	166.134	161.938	3.0699	0.082685	0.998967
HC1495	0.97	199.785	194.667	3.02212	0.116944	0.998758
HC1359	0.97	200.686	213.312	2.51244	0.182689	0.997524
HC1250	0.97	261.066	261	3.5375	0.048686	0.997982
HC1484	0.97	251.164	248.435	3.221	0.106444	0.998739
HC1116	0.97	224.882	225.5	2.98091	0.099191	0.99817
HC1357	0.97	246.961	252.286	3.00388	0.102575	0.999196
HC1212	0.97	323.361	329.231	3.37082	0.061005	0.99858
HC1391	0.97	334.943	273.037	3.25396	0.060185	0.997574
HC1291	0.97	221.523	237.077	3.12771	0.091803	0.998985
HC1453	0.97	252.71	243.2	2.17278	0.331964	0.998768
HC1273	0.97	154.305	146.167	2.52009	0.19091	0.997989
HC1497	0.97	177.866	174.5	3.10822	0.077186	0.999044
HC1342	0.97	242.945	225.897	2.75707	0.134163	0.999105
HC1102	0.97	310.896	316	3.26073	0.080031	0.998836
HC1238	0.97	253.61	249.577	3.19627	0.067924	0.998405
HC1283	0.97	240.62	256.812	2.89847	0.105962	0.998603
HC1442	0.97	241.791	214.625	2.80105	0.115961	0.996767
HC1410	0.97	199.318	202	1.99281	0.374777	0.998016
HC1378	0.97	295.343	295.2	3.42816	0.067156	0.999202
HC1365	0.97	291.324	286.107	2.74071	0.144096	0.998962
HC1441	0.97	170.952	177.25	2.58659	0.245895	0.998092
HC1237	0.97	190.667	205.462	2.47675	0.171751	0.998432
HC1303	0.97	122.067	127.5	1.59178	0.381456	0.998585
HC1363	0.97	180.535	175.773	2.54911	0.227013	0.998629
HC1167	0.97	242.895	240.077	3.02912	0.100195	0.997971
HC1344	0.97	220.541	227.625	3.14413	0.092434	0.997845
HC1233	0.97	324.46	343.6	2.73249	0.168324	0.997957
HC1235	0.97	199.126	198.8	3.04209	0.089859	0.998647
HC1483	0.97	197.292	248.5	2.8742	0.121158	0.999052
HC1280	0.97	174.906	193.583	2.27197	0.175141	0.999134
HC1159	0.97	245.434	243.15	3.40987	0.065742	0.999069
HC1420	0.97	265.477	270.682	3.04316	0.124247	0.998226
HC1448	0.97	142.421	142	1.31889	0.559734	0.997888
HC1259	0.97	261.815	265.25	3.13627	0.11564	0.99604
HC1232	0.97	264.972	268.455	3.33625	0.069569	0.998031
HC1341	0.97	187.581	208.75	2.27781	0.222492	0.998646
HC1429	0.97	246.066	247.87	3.13486	0.089237	0.999168
HC1367	0.97	241.626	244.154	2.96406	0.124933	0.996365
HC1412	0.97	219.54	228.667	2.28049	0.268005	0.998232
HC1512	0.97	282.674	279.781	3.47149	0.053836	0.998726
HC1505	0.97	229.81	187.312	2.59638	0.183407	0.997945
HC1257	0.97	218.834	219.955	2.71256	0.161877	0.998687
HC1458	0.97	235.837	240	3.22904	0.071119	0.998349
HC1456	0.97	229.228	241.067	3.20722	0.100238	0.998711
HC1220	0.97	269.691	271.04	3.26796	0.084148	0.99851
HC1440	0.97	209.697	186	2.64237	0.154044	0.998327
HC1352	0.97	189.014	194.625	2.1406	0.253283	0.998978
HC1311	0.97	181.429	177.636	2.36817	0.197969	0.998472
HC1253	0.97	295.898	296.1	3.36352	0.062205	0.998099
HC1511	0.97	223.11	226	3.42492	0.061697	0.998155
HC1402	0.97	159.239	171.769	1.02794	0.563503	0.999199
HC1248	0.97	242.309	238.889	3.15467	0.078059	0.998452
HC1245	0.97	226.996	236.75	2.48718	0.219474	0.998794
HC1143	0.97	208.583	209	2.72014	0.169865	0.997983
HC1356	0.97	253.197	260.714	3.11116	0.08524	0.998015
HC1464	0.97	188.947	182.526	2.60003	0.12021	0.999173
HC1366	0.97	218.273	245	2.90592	0.135147	0.997785
HC1506	0.97	187.262	185.714	2.64025	0.147	0.998957
HC1360	0.97	306.97	319.875	3.3335	0.066748	0.998587
HC1239	0.97	190.726	183	2.73361	0.158886	0.998757
HC1431	0.97	210.471	220	2.93114	0.099163	0.996585
HC1141	0.97	233.795	232.048	2.82589	0.102028	0.999088
HC1271	0.97	199.886	194.6	3.04259	0.098481	0.998499
HC1260	0.97	261.381	261.792	3.39236	0.089921	0.998875
HC1472	0.97	232.806	227.889	3.37734	0.061147	0.99814
HC1247	0.97	242.581	244.125	3.07344	0.09725	0.997779
HC1203	0.97	196.29	205.812	2.84535	0.121473	0.997034
HC1351	0.97	261.8	257.333	2.80654	0.153143	0.998134
HC1492	0.97	223.638	222.048	2.81817	0.127108	0.998358
HC1140	0.97	282.359	277.933	3.4629	0.055099	0.99841
HC1279	0.97	263.732	234.059	1.69467	0.453045	0.997752
HC1465	0.97	256.983	280.059	3.04685	0.088924	0.998716
HC1110	0.97	314.093	314.625	3.02356	0.118799	0.999177
HC1489	0.97	220.7	211.464	3.20164	0.080243	0.998324
HC1339	0.97	213.345	198	2.61164	0.154855	0.998922
CCA72	0.97	248.421	245.217	3.80577	0.051066	0.998137
CCA40	0.97	301.906	296.118	3.85319	0.042615	0.997853
CCA46	0.97	229.743	232	3.4947	0.057146	0.997793
CCA74	0.97	266.801	268.545	3.61754	0.068557	0.998779
CCA8	0.97	262.121	257.333	3.60582	0.068759	0.997407
CCA76	0.97	345.094	356.4	4.12523	0.037676	0.998019
CCA70	0.97	334.355	369.65	3.87969	0.051491	0.995591
CCA2	0.97	281.276	278.615	3.9058	0.04398	0.998218
CCA45	0.97	286.148	295.435	3.35679	0.08136	0.997309
CCA94	0.97	103.299	108	2.51596	0.129247	0.999169
CCA5	0.97	315.544	329.04	3.52184	0.084955	0.997152
CCA28	0.97	295.749	297.833	3.49864	0.060308	0.996597
CCA82	0.97	317.185	327.625	4.06299	0.032949	0.997814
CCA92	0.97	154.424	148.542	3.17054	0.075998	0.998295
CCA71	0.97	225.692	227.773	3.44247	0.065767	0.998183
CCA7	0.97	279.726	282.84	3.75507	0.044346	0.998044
CCA39	0.97	374.433	366.467	4.21277	0.030856	0.996568
CCA25	0.97	354.513	358.441	3.77067	0.053692	0.996526
CCA91	0.97	183.154	177.714	3.33138	0.080612	0.99867
CCA66	0.97	298.142	304.25	3.8969	0.040475	0.998167
CCA17	0.97	252.038	266.688	3.33815	0.101585	0.997684
CCA57	0.97	298.781	298.357	3.78274	0.048282	0.997551
CCA4	0.97	291.921	294.875	4.07557	0.033125	0.997738
CCA54	0.97	333.605	341.077	4.32949	0.028222	0.997096
CCA34	0.97	252.713	258.15	3.62464	0.05374	0.998234
CCA3	0.97	346.041	352.323	3.71419	0.061265	0.996632
CCA69	0.97	281.875	282.857	3.67326	0.06001	0.997523
CCA59	0.97	226.789	224.542	3.82454	0.041307	0.998094
CCA49	0.97	252.314	254.05	3.60314	0.058969	0.998356
CCA18	0.97	318.102	330	4.05792	0.046172	0.997487
CCA61	0.97	222.764	221.833	3.95243	0.035981	0.998334
CCA65	0.97	254.194	254.957	3.68782	0.060321	0.998402
CCA31	0.97	251.599	261.048	3.55702	0.063859	0.997137
CCA41	0.97	279.529	272.5	3.8616	0.054715	0.998197
CCA62	0.97	285.47	273.778	3.892	0.041475	0.997366
CCA81	0.97	190.481	162.062	2.76344	0.109681	0.998482
CCA43	0.97	282.587	280.37	3.7046	0.057281	0.996569
CCA11	0.97	290.109	287.774	3.25405	0.085432	0.997533
CCA10	0.97	329.456	342	3.81849	0.065521	0.997731
CCA38	0.97	264.131	264.444	3.81563	0.053454	0.997286
CCA52	0.97	165.387	165.867	3.20798	0.072703	0.998985
CCA83	0.97	257.609	220.789	3.05076	0.100459	0.997996
CCA86	0.97	225.04	232.3	3.12262	0.083026	0.997483
CCA14	0.97	291.111	292.25	3.42976	0.076309	0.997064
CCA85	0.97	325.894	318.029	3.83045	0.050092	0.997689
CCA67	0.97	319.833	331	3.70456	0.056317	0.996914
CCA90	0.97	149.666	155.3	3.19509	0.066868	0.99856
CCA53	0.97	237.637	235.37	2.66341	0.12723	0.998698
CCA93	0.97	288.066	294.417	3.87	0.050269	0.997029
CCA88	0.97	216.501	213.455	3.12832	0.084963	0.997882
CCA cholangiocarcinoma, HC healthy control

## Sheet: Table S6
Table S6 Raw data of a heatmap based on the relative abundance of OTUs which had significant difference between two groups
	HC1252	HC1282	HC1501	HC1513	HC1424	HC1353	HC1117	HC1385	HC1510	HC1496	HC1470	HC1485	HC1327	HC1196	HC1254	HC1106	HC1321	HC1340	HC1494	HC1443	HC1480	HC1193	HC1395	HC1346	HC1315	HC1495	HC1359	HC1250	HC1484	HC1116	HC1357	HC1212	HC1391	HC1291	HC1453	HC1273	HC1497	HC1342	HC1102	HC1238	HC1283	HC1442	HC1410	HC1378	HC1365	HC1441	HC1237	HC1303	HC1363
OTU17 (Halomonas)	0.00315566	0	0	0.0960261	0.00451684	0.00207714	0	0.0813706	0.0385925	0.00320628	0.010129	0.00515663	0.138753	0	0.00370734	0	0	0	0.0120831	0.0542108	0.00181502	0.00360228	0.00684132	0.00294503	0.00316185	0.00156564	0.0408744	0.223247	0.0201843	0	0.269342	0.00882054	0.00324847	0.000454583	0.00282687	0	0	0.000572202	0	0.0375063	0.00263841	0.0265762	0.0124325	0.294179	0.485022	0.00354496	0.0116902	0	0.0181733
OTU74 (Pelagibacterium)	0	0	0	0.0250663	0.00461295	0.0016832	0	0.0131952	0.00208869	0.00115049	0	0.000787389	0.0204155	0	0.00479773	0	0.00104763	0.00117609	0.00203399	0.00540108	0	0	0	0	0	0	0	0.0300786	0.00483662	0	0.11316	0	0.00133999	0.000557897	0.000884598	0	0	0.000209342	0	0.00506842	0	0	0.00602788	0.0195576	0.0256482	0	0	0	0.00285415
OTU136 (Prevotella)	0.026478	0.0972553	0.65218	0.00129925	0.0871654	0.0756366	0.0792765	0.0298666	0.00793702	0.00215009	0.00735867	0.0033657	0.00466125	0.158792	0.159743	0.015569	0.31799	0.0950281	0.0482923	0.112723	0.417699	0.0546072	0.202641	0.306283	0.15758	0.11939	0.136919	0.031842	0.0288293	0.0147783	0.00107832	0.0124958	0.00641572	0.659083	0.813657	0.010239	0.0474171	0.100121	0.0390093	0.0304105	0.200107	0.111531	0.0389301	0.0185962	0.000113387	0.490386	0.0793325	0.202005	0.140843
OTU139 (Prevotella)	0.0143977	0.0157068	0.109458	0.000682433	0.0968718	0.0590911	0.00966046	0.0456158	0.0128535	0.0042436	0	0.00907814	0.00722674	0.0271651	0.0128666	0.0136498	0.0841709	0.00423392	0.00573949	0.0533107	0.0356871	0.00609931	0.134811	0.0467932	0.0569133	0.0652951	0.0251908	0.0132003	0.0561353	0.00525452	0.000761168	0.00949904	0.055833	0.0264071	0.044653	0.00962907	0.017926	0.00262376	0.0332596	0.0466295	0.0388342	0.303458	0.0317719	0.00818561	0.000290272	0.190676	0.104408	0.356303	0.140261
OTU13 (Peptostreptococcus)	0.295745	0.295256	0.0462534	0.519738	0.273557	0.20972	0.37634	0.332222	0.471369	0.617208	0.497792	0.457149	0.0592593	0.215146	0.406717	0.530502	0.217646	0.427215	0.609634	0.117023	0.26487	0.476565	0.28007	0.298675	0.442488	0.506664	0.175503	0.0650443	0.278468	0.525616	0.116776	0.109465	0.374467	0.168402	0.0675564	0.12588	0.509098	0.64864	0.301636	0.150025	0.246486	0.268987	0.206329	0.430157	0.00642226	0.127028	0.258611	0.0639548	0.328343
OTU18 ([Eubacterium]_nodatum_group)	0.543662	0.386324	0.0909957	0.200451	0.454519	0.403753	0.455332	0.312926	0.346787	0.198054	0.366808	0.443856	0.144715	0.148017	0.063679	0.345926	0.272549	0.413425	0.256827	0.434487	0.152976	0.26796	0.225923	0.176374	0.0502478	0.259073	0.19195	0.214631	0.459174	0.282184	0.1065	0.406084	0.418362	0.0956071	0.025788	0.139409	0.307016	0.195247	0.212119	0.122004	0.368883	0.122985	0.382519	0.139137	0.00602314	0.143571	0.230502	0.334409	0.292929
OTU30 (Alloprevotella)	0.0140033	0.00245915	0.0205972	0.00081367	0.00451684	0	0.00973638	0.00489501	0.00176735	0.0143151	0	0.00128144	0.00476965	0.0255969	0.0613892	0.00609052	0.00324112	0.000470436	0.00342355	0.0239048	0.0182728	0.040894	0.0834748	0.0026178	0.0448641	0.00533922	0.00444136	0.00191455	0.00392261	0.00800493	0.118615	0.0421237	0	0.0061782	0.00048076	0.00236568	0.012953	0.00374025	0.028483	0.0280211	0.00655481	0.0092294	0	0.00329622	0.00505254	0	0	0	0.00524231
OTU61 (Prevotella)	0	0.0134856	0.000361355	0.00178482	0	0	0.00260016	0.00794552	0.00710154	0.00122593	0	0.0161955	0.0131527	0.0159348	0	0.00575759	0	0.0012937	0.00473256	0	0	0.00478939	0.017395	0	0.0327294	0.00377358	0.0299792	0.00403063	0.00335136	0.00418719	0.00770682	0.0395793	0.00166484	0.00283081	0.00048076	0.0025505	0.00408635	0.000516378	0.00614772	0.00260662	0.0127798	0	0.0562602	0.00295744	0.00235392	0	0	0	0.0234739
OTU75 (Alloprevotella)	0	0.00230049	0	0.00123363	0.00442074	0	0	0.01167	0.00250643	0.00115049	0.0019046	0.00197619	0	0.00632335	0.0102497	0.00272213	0	0	0.0113581	0	0.00176596	0	0.00705346	0	0	0.00080289	0.00520472	0.00221685	0.00426537	0	0.00114175	0.016906	0.00154302	0.00107447	0.000615373	0	0	0	0.00650155	0	0.0161191	0	0.00753485	0	0.00091617	0	0	0	0.0139212
OTU29 (Neisseria)	0	0.00936062	0	0.00413397	0.00422853	0.0019697	0	0.00904512	0	0.0256502	0.00393905	0.000787389	0.00744354	0.0272157	0.0252971	0.00542467	0	0	0	0.0236047	0.00345834	0.00835073	0	0.0292866	0	0	0.0407356	0.00377872	0.000990174	0.00357143	0.00856314	0.0204682	0.0014212	0.00293413	0.00232688	0.00574787	0.00551272	0.000307035	0.00331712	0.05778	0.00688461	0	0.026372	0.00341525	0.352889	0	0.00865608	0	0
OTU119 (Eikenella)	0	0.00547358	0.00114977	0.00279535	0	0	0	0.00148978	0.00205656	0	0.00155831	0	0.00711834	0	0	0.00156669	0	0	0.00163122	0.0183037	0.000858453	0	0	0.00474476	0.00299094	0	0	0.00609633	0	0.00550082	0.000523303	0	0	0	0.00180766	0.00231024	0.00277564	0	0.00451128	0.0125262	0	0	0.00602788	0.00074165	0.0427289	0	0	0	0
OTU273 (Capnocytophaga)	0	0	0.000394205	0	0	0	0	0	0	0	0	0	0	0.00293403	0	0.000528759	0	0	0	0	0	0.00466658	0	0	0	0	0.00478834	0	0	0.00398194	0.000396442	0.00147009	0	0	0	0	0	0	0	0.00564767	0	0	0	0	9.52454e-05	0	0	0	0
OTU41 (Capnocytophaga)	0	0.0249088	0.00522322	0.00493451	0	0.00773556	0.0011008	0.00578178	0.00633033	0.0115426	0.00835426	0.00152846	0.0317615	0.146297	0.113619	0	0	0.007821	0.00126873	0	0.000858453	0.010725	0	0.0324771	0.0223893	0.00160578	0.121721	0.00408102	0.00590296	0.0313629	0.0436403	0.0149836	0.0139278	0.0045045	0.000865368	0.601179	0.0109098	0.00228881	0.00075188	0.0107885	0.011172	0.00867341	0.0275022	0.00347934	0.0172984	0	0.00383723	0	0
OTU46 (Capnocytophaga)	0	0.0624306	0.000229953	0.00343841	0	0.00540773	0.00216364	0.00812287	0.0148136	0.00531865	0.00770496	0.0141884	0.00249322	0.0483104	0.013848	0.0133365	0.00157145	0.020317	0.000745126	0	0.0016188	0.0366368	0.00339415	0.00245419	0.0275167	0.00244882	0.0277585	0.0164248	0.0334755	0.0436371	0.00934016	0.0288364	0.0013806	0	0.00421146	0.0331196	0.00690054	0.000837369	0.00278638	0.0128159	0.0171085	0.00956299	0.0588974	0.000631776	0.0131121	0	0.00348028	0	0.00524231
OTU47 (Leptotrichia)	0.0421577	0.0119784	0.00798265	0.00368776	0.00879343	0.0397164	0.0133994	0.0254327	0.00494859	0.000961883	0	0.00844514	0.0584643	0.00586807	0.0152655	0.0139436	0.00121133	0.00382229	0.00640406	0.0110022	0.0130975	0.0152687	0	0.0215151	0.0637498	0.00810919	0.0181124	0.0544639	0.0128342	0.00775862	0.00837285	0.0448377	0.00121818	0.00533102	0.00798062	0.0402166	0.00281419	0.00262376	0.027333	0.0438781	0.00985283	0	0.0271255	0.00804827	0.000331091	0.00338382	0.0171337	0.00599216	0.00232992
OTU463 (Fusobacterium)	0.0230758	0.0218943	0.00305509	0.0073099	0	0.0294023	0.0109131	0.00415011	0.00414524	0	0.0369232	0.00265551	0.0694128	0.0246864	0.0182096	0.00842097	0.0117532	0.00664491	0.00144998	0	0.00816757	0.00155553	0	0.00850785	0.0294821	0.00556002	0.0132547	0.0274083	0.0105111	0.00357143	0.0064065	0.0334163	0.00523815	0.00113646	0.00448068	0.0147301	0.00123362	0.00841556	0.0415303	0.0272971	0.0184689	0.01857	0	0.00272854	0.00110213	0	0.0576477	0	0.0107176
OTU97 (Cardiobacterium)	0	0	0	0.000669309	0	0	0	0	0.000996144	0.00128251	0	0	0.0296658	0	0	0.000626677	0.000982157	0	0.00132914	0	0.000735817	0.00180114	0	0	0.0038455	0	0	0.00191455	0	0.0020936	0	0.00158317	0.00190847	0	0	0	0.00111796	0	0.00252101	0	0	0	0	0.000402871	0.000240381	0	0	0	0
OTU93 (Alloprevotella)	0	0.004363	0.000459906	0.00095803	0	0.00368872	0.00130957	0	0.00160668	0	0	0	0	0.0451234	0	0.000567926	0	0.000352827	0.000684711	0	0.00255083	0.0083098	0	0	0	0	0.00444136	0	0	0	0.00101489	0	0	0	0	0.00125677	0	0	0	0	0	0	0	0.000173967	0	0	0	0.0057617	0.00250466
OTU106 (Capnocytophaga)	0	0	0	0.00035434	0	0.00906063	0	0.00166714	0	0	0	0	0	0.00313638	0.00828699	0.000352506	0	0	0	0	0	0	0	0.00924411	0.0030764	0	0	0.00337565	0	0	0.0017602	0	0	0	0	0	0	0.00103276	0	0	0	0	0	0	0.000666718	0	0	0	0
OTU37 (Capnocytophaga)	0.00596618	0.0120578	0.00693144	0.0341216	0	0.00551517	0.00225854	0.0315338	0.016099	0.0370042	0.00904684	0.00277902	0.0305691	0.0609571	0.0420892	0.00665844	0	0.0103496	0.00269857	0	0.0018886	0.0180114	0	0.00867147	0	0.00146527	0.0450382	0.0131499	0.0155762	0.00566502	0.0793359	0.00508877	0.00182726	0.0100835	0.00149997	0.00253202	0.053084	0.00153518	0.014728	0.0108609	0.0194995	0	0.0261208	0.00531058	0.0116426	0	0.00428342	0	0.00285415
OTU64 (Bergeyella)	0	0.0124544	0.00206958	0.00862227	0	0.00580167	0.00842681	0	0.0271851	0.00179174	0.00541079	0.00211514	0.0223306	0.00829624	0.00817795	0.00520925	0	0.00449854	0.00364508	0.00590118	0.00402247	0.01576	0	0.00474476	0.00623825	0.00156564	0.0175573	0.120667	0.0020946	0.00812808	0.0102599	0	0	0	0.000903829	0.00378879	0.00682344	0.000949018	0.0198585	0.00448918	0.00849239	0.0279106	0.00728369	0.00130018	0.00195026	0.00306155	0	0	0
OTU294 (Bergeyella)	0	0	0	0	0	0	0	0	0	0	0	0	0	0	0	0	0	0	0	0	0	0	0	0	0	0	0	0	0	0	0	0	0	0	0	0	0	0	0	0	0	0	0	0	0	0	0	0	0
OTU77 (Actinobacillus)	0	0	0	0.00010499	0	0	0	0	0	0.00313083	0.00225089	0	0	0	0.00381638	0	0.0012768	0	0.000704849	0	0	0	0	0.00302683	0	0	0	0	0	0.00188834	0.00074531	0	0	0	0.00048076	0	0.00235158	0	0.0278638	0.0171602	0	0	0	0.00019228	0	0	0	0	0
OTU45 (Aggregatibacter)	0	0	0	0.000170608	0.01307	0.00200552	0.0015563	0.0204313	0	0	0.0097827	0	0	0	0	0.00162544	0.00147324	0	0.000624295	0	0	0.00319293	0	0.00531741	0	0.00178643	0.00881332	0.00347642	0	0.00176519	0	0	0	0.000681875	0.000442299	0	0	0	0.00437859	0.0824705	0	0	0.00627904	0.00203267	0.000308414	0	0	0	0
OTU56 (Haemophilus)	0	0	0	0.00010499	0	0	0.00053142	0.0067395	0	0	0	0	0	0	0.00567005	0.000548342	0	0	0	0	0	0	0	0	0	0	0.00471895	0.00221685	0	0.00205255	0	0	0	0	0.000923059	0	0	0	0.0075188	0.0137572	0	0.00900701	0	0.000585995	8.61744e-05	0	0	0	0
OTU243 (Lactobacillus)	0	0	0	0	0	0	0	0	0	0	0	0	0	0	0	0	0	0	0	0	0	0	0	0	0	0	0	0	0	0	0	0	0	0	0	0	0	0	0	0	0	0	0	0	0	0	0	0	0
OTU20 (Lautropia)	0	0.00737744	0.00752275	0.0268117	0	0.00530029	0.00121467	0.0279157	0.0109254	0.0400219	0.0143278	0.00821355	0.0311834	0	0	0.00681511	0.00432149	0.000676252	0.0104318	0.0175035	0	0.00474845	0	0	0	0.00999599	0.0219292	0.0204051	0.00194227	0.00870279	0.0147159	0	0.0141308	0.00714935	0.0043653	0.00121981	0.00119507	0.000139561	0.0108801	0.0443849	0.00131921	0.0651618	0.0420696	0.00652835	0.0171034	0.0210012	0	0	0
OTU510 (Streptococcus)	0	0	0	0.000288721	0.00869732	0	0	0	0.00170308	0.00771392	0.00199117	0.00186812	0.00227642	0	0.00479773	0	0	0	0	0	0	0.00167833	0	0	0	0.000782818	0.00895212	0	0	0	0	0	0.00328907	0.00111579	0	0	0	0	0	0	0	0	0.00577672	0.000201436	0	0.0106886	0	0	0
OTU42 (Granulicatella)	0.0115872	0	0.00075556	0.00060369	0.00437269	0.0175124	0.000588358	0	0	0.0033383	0	0	0.00480578	0.00298462	0.00479773	0.0028788	0	0	0	0	0.00412058	0	0	0	0	0.000923324	0.00888272	0	0	0	0	0	0	0	0.00048076	0	0	0.000446597	0.00371517	0.0107161	0	0	0.00539997	0.00289335	0.000113387	0	0	0	0
OTU88 (Abiotrophia)	0	0	0	0.00238851	0	0.00171901	0	0	0.00128535	0.00239528	0.00134188	0.000694755	0.0095393	0	0	0.00285921	0	0	0	0	0.000882981	0	0	0	0	0	0	0.00392987	0.00125676	0	0.000190292	0	0.00162423	0.000537234	0.00148074	0	0	0	0.00305175	0.00275143	0.00321557	0	0.00615346	0.00432171	0.000439943	0	0	0	0
OTU31 (Leptotrichia)	0	0	0.00413915	0.00183732	0	0.00207714	0.00371994	0	0.00202442	0	0	0.00356641	0.0172358	0	0	0.00162544	0.00111311	0.00205816	0.00358466	0.0114023	0.000956562	0.00180114	0	0.00613547	0.00623825	0.000782818	0	0.0058948	0.00300861	0.00205255	0.000348869	0.0154925	0.00162423	0	0	0.00129373	0	0.00374025	0.00822645	0.0152777	0.00164901	0.00889581	0	0.00243554	0.000498905	0	0.0229341	0	0
OTU192 (Leptotrichia)	0.00552241	0	0.000361355	0	0.00398828	0.00175483	0.000588358	0	0	0	0	0.000586682	0	0	0	0	0	0	0	0.00670134	0	0.00151459	0	0.0026178	0.0121347	0	0	0	0	0	0.00053916	0.00865091	0.00154302	0	0	0	0	0	0.00274215	0.00485121	0	0	0	0	9.97809e-05	0	0	0	0
OTU22 (Rothia)	0.00285982	0.00206251	0.00243093	0.0422977	0.0133103	0.0872041	0.000626317	0.00471765	0.00507712	0.00516776	0	0.00608297	0.00227642	0.00278227	0	0.00109668	0.056736	0	0.00525616	0.0106021	0.0430944	0.00695894	0.00355325	0.0140707	0.00888737	0.000682457	0.0303956	0.0407598	0.0348084	0.00857964	0.00678708	0	0.0146993	0.00185966	0.00113459	0	0.00512722	0.00992282	0.0108359	0.0509015	0.00144288	0.0094518	0.00665578	0.0106395	0.000761964	0.00316898	0.0590755	0	0
OTU51 (Actinomyces)	0.0027119	0.00142789	0.000525607	0.00330717	0.00446879	0.00204133	0	0.00322787	0.000803342	0.00430018	0.00147173	0.00125056	0.0122132	0	0	0.000646261	0.0010149	0	0.00213469	0.0118024	0.00247725	0	0.00694739	0	0	0	0	0.00987505	0.00239927	0.0021757	0.0036314	0	0.00312665	0	0.000538451	0	0	0	0.00221141	0.038158	0	0	0	0.0129102	0	0.00349125	0	0	0
OTU95 (Actinomycetaceae_F0332)	0	0	0	6.56185e-05	0	0	0	0	0	0	0	0	0	0	0	0	0	0	0	0	0	0	0	0	0	0	0	0	0	0	0.00095146	0.00158317	0.00154302	0	0	0	0	0	0.000884564	0	0	0	0	0.000485277	0	0	0	0	0
OTU441 (Actinomyces)	0	0	0	0.000301845	0.00442074	0	0	0	0	0	0	0	0	0	0	0	0	0	0	0	0	0	0	0	0	0	0	0	0	0	0.000380584	0	0	0	0	0	0	0	0	0.00253421	0	0	0	0.000558526	9.97809e-05	0	0	0	0
OTU131 (Anaeroglobus)	0	0	0.000427056	0	0	0.00397522	0.00130957	0	0	0	0	0	0	0	0	0	0	0	0	0	0	0	0	0	0	0	0	0.00191455	0	0	0.000808741	0	0	0	0	0	0	0	0.0054843	0	0	0	0	0.000210592	0	0	0	0	0
OTU134 (Selenomonas)	0	0	0.000328504	0	0	0	0	0	0	0	0	0	0	0	0	0	0	0	0	0	0	0	0	0	0	0	0	0.00216647	0	0	0	0	0	0	0	0	0	0	0.00154799	0.00246181	0	0	0	0	0	0	0	0	0
OTU203 (Centipeda)	0	0	0.00147827	0	0	0	0.00151834	0	0	0.00113163	0.00168817	0	0.00502258	0	0	0.000470008	0	0	0	0	0	0	0	0	0	0	0	0.0017634	0.00140909	0.0020936	0.00125276	0.00288364	0.00479149	0	0	0	0	0.000293079	0.00840336	0	0.00300944	0	0	0.000595151	0.000576008	0	0	0	0
OTU325 (Prevotella)	0	0	0.00141257	0.000183732	0	0	0	0	0	0	0	0	0	0	0	0	0	0	0	0	0	0	0	0	0.00247821	0	0	0	0	0	0	0.00893362	0	0	0.000557682	0	0	0.000390772	0.00451128	0	0	0	0	0	0	0	0	0	0
OTU179 (Prevotella)	0	0.00253847	0.000361355	0	0	0	0	0	0	0	0	0	0	0	0	0	0	0	0	0	0	0	0	0.0026178	0	0	0	0	0	0	0	0	0	0	0	0	0	0.000334948	0	0	0.00136043	0	0	0.000164811	0.000108852	0	0	0	0
OTU211 (Prevotella)	0	0	0	0	0	0	0	0	0	0	0	0	0.00271003	0	0	0	0.00114585	0	0	0	0	0	0	0	0	0	0	0	0	0	0	0.0024313	0	0	0	0	0	0	0	0.0023894	0	0	0	0	0	0	0	0	0
OTU220 (Treponema)	0	0	0	0	0	0	0	0	0	0	0	0	0.00234869	0	0	0	0	0	0	0	0	0	0	0	0	0	0	0	0	0	0.00130033	0.00163972	0	0	0	0	0	0	0	0	0	0	0	0	0	0	0	0	0
OTU52 (Prevotella)	0	0	0.00183962	0	0	0	0	0	0	0	0	0	0	0	0	0	0	0	0	0	0	0	0	0	0.00358913	0	0	0	0	0	0.00225179	0.00135701	0	0	0	0	0	0	0.022866	0.00427196	0	0	0	0	0.000154207	0	0	0	0
OTU60 (Prevotella)	0	0	0	0	0	0	0	0	0	0	0	0	0	0	0	0	0.00140776	0	0	0	0	0	0	0	0	0	0	0	0	0	0	0	0	0	0	0	0	0	0.00937638	0.00260662	0	0	0	0	0	0	0	0	0
OTU150 (Prevotella)	0	0	0	0	0	0	0	0	0	0	0	0	0.00278229	0	0	0	0	0	0	0	0	0	0	0	0	0	0	0	0	0	0	0.00152663	0	0	0	0	0	0	0.0115436	0	0	0	0	0.000485277	0	0	0	0	0
OTU215 (Prevotella)	0	0	0	0	0	0	0	0	0	0	0	0	0	0	0	0	0	0	0	0	0	0	0	0	0	0	0	0	0	0	0	0	0	0	0	0	0	0	0	0	0	0	0	0	0	0	0	0	0
OTU166 (Capnocytophaga)	0.00285982	0	0.000394205	0.000367464	0.00446879	0.00218458	0	0	0	0	0	0	0.0298103	0.00298462	0	0	0	0	0	0	0	0.00147366	0	0.00237238	0	0	0.00416378	0.00372834	0	0	0.00315567	0.00152663	0.00397937	0	0.00049999	0	0	0.000530334	0.000707651	0.014264	0.00148411	0	0	0.000485277	9.07099e-05	0	0	0	0
OTU71 (Corynebacterium)	0	0	0	0.000761175	0	0.00354546	0.00081611	0	0	0	0	0.000648438	0.00495032	0	0	0	0	0	0	0.00660132	0.00183954	0	0	0.00319045	0	0	0.00430257	0.0112354	0	0	0.00661264	0.00384485	0.00515694	0	0	0	0	0	0	0.00173775	0	0	0	0.000824055	0.000163278	0	0.00383723	0	0
OTU101 (Selenomonas)	0	0	0.000689859	0	0	0	0.000835089	0	0	0	0	0.000632999	0.00971996	0	0	0	0.000982157	0	0	0	0	0	0	0	0	0	0	0.00181378	0	0	0.00130033	0	0.00267999	0	0	0	0	0.000320991	0	0.0134675	0	0	0	0.00181292	0	0	0.00883455	0	0
OTU178 (Prevotella)	0	0	0.000591308	0	0	0	0	0	0	0	0	0	0	0	0	0	0	0	0	0	0	0	0	0	0	0	0	0	0	0	0	0	0	0	0	0	0	0	0.000574967	0	0	0	0	0	0	0	0	0	0
OTU82 (Prevotella)	0.00290913	0	0.00528892	0.000511824	0	0.00182645	0.00178405	0	0	0	0	0	0	0	0	0	0.00513996	0	0	0	0.00267347	0	0	0.00286322	0	0	0	0	0.000761673	0	0.00136376	0.00650232	0	0.000516572	0	0	0	0.00830391	0.0137107	0.00629933	0	0	0	0.000302154	8.16389e-05	0	0.0084776	0	0
OTU222 (Clostridia_vadinBB60_group)	0	0	0	0	0	0	0	0	0	0	0	0	0	0	0	0	0	0	0	0	0	0	0	0	0	0	0	0	0	0	0	0	0	0	0	0	0	0	0	0	0	0	0	0	0	0	0	0	0
OTU278 (Prevotella)	0	0	0	0	0	0	0	0	0	0	0	0	0	0	0	0	0	0	0	0	0	0	0	0	0	0	0	0	0	0	0	0	0	0	0	0	0	0	0	0	0	0	0	0	0	0	0	0	0
OTU105 (Prevotella)	0	0.00253847	0.0115634	0.000341216	0	0.00859507	0.0026571	0.00145431	0	0.0033383	0.00147173	0.00180636	0.00733514	0	0	0	0.00838108	0	0.000584018	0.0055011	0.00779966	0	0	0	0.00350367	0.00162585	0	0.00387948	0	0	0.00294953	0.0070112	0.00462907	0	0.00142305	0	0	0.00344717	0.0111455	0.0245457	0.00107186	0	0	0.00239892	0.000104316	0	0.0151704	0.00587693	0
OTU117 (Selenomonas)	0	0	0	2.62474e-05	0	0	0.00315056	0.00099319	0.00215296	0	0.00168817	0.00134319	0.00993677	0	0	0	0	0	0	0	0	0	0	0	0	0	0.00437196	0.00493753	0.00251352	0.00164204	0.000713595	0.0130612	0	0	0.000749986	0.00123829	0	0.000265167	0.0325077	0.00267902	0	0	0	0.00138258	0.00105224	0	0.00401571	0	0.00535881
OTU408 (Selenomonas)	0	0	0	3.93711e-05	0	0	0	0.00141884	0.000867609	0	0	0	0.00531165	0	0	0	0	0	0	0	0	0	0	0	0	0	0	0.0121423	0	0.00205255	0.0020615	0.0151532	0.00174605	0	0	0.00129373	0	0	0.00349403	0	0	0	0	0.000155655	0.000290272	0	0	0	0
OTU133 (Dialister)	0	0	0.000624158	0	0	0	0.000664275	0.00141884	0.000931877	0	0	0	0.00245709	0	0	0	0.00124407	0	0	0	0	0	0	0.00245419	0	0	0	0.00468561	0.00133293	0	0.000237865	0	0.00166484	0	0.000423069	0	0	0	0.000884564	0.0118022	0	0	0	0.00115368	0	0	0	0	0
OTU137 (Oribacterium)	0	0	0.00144542	0	0	0	0	0	0	0	0.00341962	0	0.00252936	0	0	0.000567926	0	0	0	0	0	0	0	0	0	0	0	0	0	0.00192939	0	0	0	0	0.00048076	0	0	0	0.000928793	0.00260662	0	0	0	0.000402871	0	0	0	0	0
OTU83 (Megasphaera)	0.00290913	0.0017452	0	0	0	0	0.0016512	0.00163167	0.00308483	0	0	0.000679316	0.00234869	0	0.00436157	0.00233045	0.0012768	0	0.00201386	0.0577115	0.00164332	0	0.00700042	0	0.0129892	0.000762746	0	0.00871624	0.00350369	0.00385878	0	0	0.0369919	0	0.000923059	0	0	0	0.0306944	0.0101368	0	0	0	0.00149246	0	0	0.0815634	0	0.00250466
OTU36 (Campylobacter)	0	0	0.0101508	0.000984278	0	0	0.00241037	0.00312145	0.000996144	0.00115049	0.00168817	0.00128144	0.0169467	0.0152266	0.00457965	0.00105752	0.00232444	0.000617447	0.000684711	0.0123025	0.00416963	0.00159646	0.0208952	0	0	0	0	0.0122934	0.00540788	0.00385878	0.0398344	0.108334	0.00312665	0.00303744	0.00361532	0	0.00165767	0.00128397	0.0023441	0.00419955	0.00156656	0	0.0065302	0.000897304	0.00380528	0	0.016509	0.0194745	0.00244641
OTU68 (Campylobacter)	0	0.00460098	0	0.000288721	0	0	0.000645296	0	0	0	0	0	0.00249322	0.00622218	0.00403446	0	0	0	0	0	0	0.00143272	0	0	0.00290549	0	0	0.00433293	0	0.00205255	0.00160162	0	0.00158363	0.000516572	0	0	0	0.000251211	0.000840336	0	0	0	0	0	0.000163278	0	0	0	0
OTU191 (Campylobacter)	0	0	0.000328504	0	0	0	0.00121467	0	0	0	0	0	0.00769648	0	0	0.000626677	0	0	0	0	0	0	0	0	0	0	0	0	0	0	0.00117347	0.00441027	0.00227393	0	0	0	0	0.000432641	0	0.00275143	0	0	0	0	0	0	0	0.00622263	0
OTU99 (Scardovia)	0	0	0	0	0	0	0	0	0	0.00205579	0	0	0	0	0	0	0	0	0	0	0	0	0	0	0	0	0	0	0	0	0.000396442	0	0	0	0.00046153	0	0	0	0.00225564	0.00246181	0	0	0	0.000466965	0	0	0	0	0
OTU62 (Chloroplast)	0	0	0	0	0	0	0	0	0	0	0	0	0.153857	0	0	0	0	0	0	0	0	0	0	0	0	0	0	0	0	0	0	0	0	0	0	0	0	0	0.00048651	0	0	0	0	0	0	0	0	0	0
OTU162 (Olsenella)	0	0	0	9.18659e-05	0	0	0	0	0.00096401	0	0.00194788	0	0	0	0	0	0	0	0	0	0	0	0	0	0	0	0	0.00226723	0.00110443	0	0	0	0	0	0	0	0	0.000237255	0.00888987	0	0	0	0	0.000686713	0	0	0	0	0
OTUs operational taxonomy units, CCA cholangiocarcinoma, HC healthy control
[truncated: 101 more columns]

## Sheet: Table S7
Table S7 A heatmap based on the relative abundance of OTUs which had significant difference between two groups
OUT	HC group		CCA group		P-value
	Mean	SD	Mean	SD
OTU17 (Halomonas)	0.0430134	0.119877	0	0	0.001
OTU74 (Pelagibacterium)	0.00578856	0.0160503	0	0	＜0.001
OTU136 (Prevotella)	0.111164	0.149818	0.00147223	0.00421035	＜0.001
OTU139 (Prevotella)	0.0441769	0.0631028	0.000849138	0.000991586	＜0.001
OTU13 (Peptostreptococcus)	0.27229	0.157848	0.00520227	0.00520822	＜0.001
OTU18 ([Eubacterium]_nodatum_group)	0.251988	0.153739	0.00508396	0.00529056	＜0.001
OTU30 (Alloprevotella)	0.0221394	0.0568477	0.0648226	0.0758942	0.001
OTU61 (Prevotella)	0.00708871	0.0100801	0.0169944	0.015465	＜0.001
OTU75 (Alloprevotella)	0.00549142	0.0142978	0.0229008	0.026308	＜0.001
OTU29 (Neisseria)	0.0251564	0.0805254	0.0524397	0.0529371	0.032
OTU119 (Eikenella)	0.00811865	0.0329778	0.0137245	0.0190431	＜0.001
OTU273 (Capnocytophaga)	0.000424996	0.00111476	0.00560504	0.00873885	＜0.001
OTU41 (Capnocytophaga)	0.0213578	0.0639784	0.0435732	0.0465721	0.031
OTU46 (Capnocytophaga)	0.0132584	0.0191197	0.0403284	0.0280785	＜0.001
OTU47 (Leptotrichia)	0.0156756	0.0164391	0.0472754	0.0501819	＜0.001
OTU463 (Fusobacterium)	0.0142047	0.0271958	0.0229724	0.0213945	0.048
OTU97 (Cardiobacterium)	0.00119569	0.00345675	0.00421889	0.00467325	＜0.001
OTU93 (Alloprevotella)	0.00575159	0.0252994	0.0220929	0.0284567	0.001
OTU106 (Capnocytophaga)	0.000758753	0.00183832	0.00693923	0.00994563	＜0.001
OTU37 (Capnocytophaga)	0.0225899	0.0503827	0.0235586	0.0251462	＜0.001
OTU64 (Bergeyella)	0.00848094	0.0161057	0.00765017	0.00719653	＜0.001
OTU294 (Bergeyella)	0	0	0.0006221	0.0015478	0.007
OTU77 (Actinobacillus)	0.000935606	0.00341453	0.0180062	0.0395834	0.004
OTU45 (Aggregatibacter)	0.0035449	0.00937394	0.0252509	0.033971	＜0.001
OTU56 (Haemophilus)	0.000998908	0.00237509	0.0201658	0.0481846	0.007
OTU243 (Lactobacillus)	0	0	0.00132476	0.00810516	＜0.001
OTU20 (Lautropia)	0.0164572	0.0385716	0.0922492	0.0899382	＜0.001
OTU510 (Streptococcus)	0.00117217	0.00334887	0.00257138	0.00356531	0.02
OTU42 (Granulicatella)	0.00332062	0.0106213	0.0208699	0.0819264	＜0.001
OTU88 (Abiotrophia)	0.00147927	0.00318523	0.00984163	0.0302862	＜0.001
OTU31 (Leptotrichia)	0.00384926	0.00583427	0.0299663	0.043586	＜0.001
OTU192 (Leptotrichia)	0.00164027	0.00348529	0.0210482	0.0428645	0.002
OTU22 (Rothia)	0.0174772	0.0348031	0.062573	0.0880478	0.001
OTU51 (Actinomyces)	0.00351324	0.00901738	0.0267198	0.0565847	0.006
OTU95 (Actinomycetaceae_F0332)	0.000142186	0.00047632	0.00385507	0.00598607	＜0.001
OTU441 (Actinomyces)	0.000134074	0.00061126	0.000926917	0.00113303	＜0.001
OTU131 (Anaeroglobus)	0.000220943	0.000877713	0.0035733	0.00612076	＜0.001
OTU134 (Selenomonas)	0.000135916	0.000529309	0.00267518	0.00610626	0.005
OTU203 (Centipeda)	0.000940246	0.00200524	0.0103201	0.0106161	＜0.001
OTU325 (Prevotella)	0.000378136	0.00119949	0.00226658	0.00193104	＜0.001
OTU179 (Prevotella)	0.000104884	0.000420974	0.00137845	0.00156646	＜0.001
OTU211 (Prevotella)	0.000216736	0.00077645	0.00447896	0.0050049	＜0.001
OTU220 (Treponema)	0.000280969	0.00192164	0.0028164	0.00328203	＜0.001
OTU52 (Prevotella)	0.000512337	0.00248252	0.0173793	0.0185102	＜0.001
OTU60 (Prevotella)	0.000196772	0.00101549	0.0238783	0.0289615	＜0.001
OTU150 (Prevotella)	0.000280859	0.00127688	0.00498922	0.00774916	＜0.001
OTU215 (Prevotella)	0	0	0.00170202	0.00226774	＜0.001
OTU166 (Capnocytophaga)	0.00141536	0.00382449	0.010445	0.0102529	＜0.001
OTU71 (Corynebacterium)	0.00109757	0.00213188	0.0280698	0.0357781	＜0.001
OTU101 (Selenomonas)	0.00065703	0.00198404	0.00891012	0.0123516	＜0.001
OTU178 (Prevotella)	1.1663e-05	8.20588e-05	0.000758143	0.00194143	0.009
OTU82 (Prevotella)	0.00175835	0.00486986	0.0265775	0.0302625	＜0.001
OTU222 (Clostridia_vadinBB60_group)	1.3738e-05	0.000137384	0.000947349	0.00177465	0.001
OTU278 (Prevotella)	1.024e-05	8.54885e-05	0.00076345	0.00122791	＜0.001
OTU105 (Prevotella)	0.00321351	0.00593851	0.0200568	0.0227702	＜0.001
OTU117 (Selenomonas)	0.00200504	0.00468349	0.00628612	0.0070034	＜0.001
OTU408 (Selenomonas)	0.00104335	0.00284294	0.00381598	0.00419719	＜0.001
OTU133 (Dialister)	0.000524015	0.0014725	0.00203693	0.00254303	＜0.001
OTU137 (Oribacterium)	0.00023362	0.000680191	0.00183236	0.0028586	＜0.001
OTU83 (Megasphaera)	0.00814612	0.027079	0.0188969	0.0197335	0.014
OTU36 (Campylobacter)	0.00887651	0.0215651	0.0240583	0.0176514	＜0.001
OTU68 (Campylobacter)	0.00101238	0.00297923	0.0135518	0.0108927	＜0.001
OTU191 (Campylobacter)	0.00060436	0.00150607	0.00640485	0.00679688	＜0.001
OTU99 (Scardovia)	0.000499348	0.00183767	0.00276278	0.00671537	0.023
OTU62 (Chloroplast)	0.0104843	0.0853666	0.00338892	0.0136026	＜0.001
OTU162 (Olsenella)	0.000347379	0.00153792	0.00128409	0.002129	0.007
OTUs operational taxonomy units, SD standard deviation, CCA cholangiocarcinoma, HC healthy control

## Sheet: Table S8
Table S8 Comparison of the oral microbial community in CCAs and HCs at the phylum level
ID	HC			CCA			P-value	Z-score	Sig_mark	Q-value	fixp	fixps
	Median	Mean	Standard error	Median	Mean	Standard error
Bacteroidota	0.3038 (0.1877, 0.4682)	0.341374	0.0193786	0.2425 (0.1989, 0.3224)	0.249053	0.0144396	0.0166762	-2.39377	*	0.0233467	0.0167	0.0167
Proteobacteria	0.1654 (0.0556, 0.3899)	0.245368	0.023702	0.2227 (0.1365, 0.3421)	0.228553	0.0175273	0.393728	-0.852875		0.424015	0.3937	0.3937
Firmicutes	0.1777 (0.12, 0.2564)	0.195318	0.0115327	0.3083 (0.2205, 0.3725)	0.31413	0.0161812	4.33718e-09	-5.87079	***	1.51801e-08	< 0.0001	< 0.0001
Actinobacteriota	0.0857 (0.027, 0.2052)	0.127541	0.0120079	0.0598 (0.0281, 0.0849)	0.0760669	0.0104205	0.0358612	-2.0985	*	0.0456415	0.0359	0.0359
Fusobacteriota	0.0409 (0.0166, 0.1034)	0.0758443	0.00984741	0.0998 (0.0805, 0.134)	0.104884	0.00666258	5.66046e-06	-4.53869	***	1.13209e-05	< 0.0001	< 0.0001
Patescibacteria	0.0089 (0.004, 0.017)	0.0120757	0.00114611	0.0127 (0.0056, 0.0198)	0.0136093	0.00143138	0.189642	-1.31164		0.22125	0.1896	0.1896
Campilobacterota	< 0.0001 (< 0.0001, 0.0002)	0.00029088	6.52024e-05	0.0063 (0.003, 0.0111)	0.00736726	0.000710772	3.68025e-21	-9.44134	***	3.48152e-20	< 0.0001	< 0.0001
Spirochaetota	< 0.0001 (< 0.0001, < 0.0001)	4.853e-05	2.11384e-05	0.0015 (0.0003, 0.0046)	0.00340314	0.000629641	4.9736e-21	-9.40974	***	3.48152e-20	< 0.0001	< 0.0001
Cyanobacteria	< 0.0001 (< 0.0001, < 0.0001)	0.00087984	0.000773008	< 0.0001 (< 0.0001, 0.0006)	0.00170074	0.000713172	6.46269e-14	-7.49835	***	3.01592e-13	< 0.0001	< 0.0001
Bacteria_unclassified	0.0011 (0.0005, 0.0016)	0.00120865	8.75089e-05	0.0005 (0.0003, 0.0007)	0.0005215	5.37911e-05	4.39034e-07	-5.0512	***	1.02441e-06	< 0.0001	< 0.0001
Synergistota	< 0.0001 (< 0.0001, < 0.0001)	3.666e-05	1.13565e-05	0.0002 (< 0.0001, 0.0006)	0.00059472	0.000163274	1.52205e-08	-5.65906	***	4.26174e-08	< 0.0001	< 0.0001
Desulfobacterota	< 0.0001 (< 0.0001, < 0.0001)	1.391e-05	4.24438e-06	< 0.0001 (< 0.0001, < 0.0001)	8.858e-05	2.58354e-05	0.000194753	-3.72573	***	0.000340818	0.0002	0.0002
Verrucomicrobiota	< 0.0001 (< 0.0001, < 0.0001)	1.37e-06	7.39459e-07	< 0.0001 (< 0.0001, < 0.0001)	2.04e-05	1.36169e-05	0.552174	-0.594505		0.552174	0.5522	0.5522
Chloroflexi	< 0.0001 (< 0.0001, < 0.0001)	3.4e-07	3.4e-07	< 0.0001 (< 0.0001, < 0.0001)	6.5e-06	2.54835e-06	0.00246938	-3.02707	**	0.00384127	0.0025	0.0025
*P-value < 0.05, **P-value < 0.01, ***P-value < 0.001. CCA cholangiocarcinoma, HC healthy control

## Sheet: Table S9
Table S9 Relative abundance of the phyla between the two groups
Phylum	HC1252	HC1282	HC1501	HC1513	HC1424	HC1353	HC1117	HC1385	HC1510	HC1496	HC1470	HC1485	HC1327	HC1196	HC1254	HC1106	HC1321	HC1340	HC1494	HC1443	HC1480	HC1193	HC1395	HC1346	HC1315	HC1495	HC1359	HC1250	HC1484	HC1116	HC1357	HC1212	HC1391	HC1291	HC1453	HC1273	HC1497	HC1342	HC1102	HC1238	HC1283	HC1442	HC1410	HC1378	HC1365	HC1441	HC1237	HC1303	HC1363
Actinobacteriota	0.071808	0.013565	0.023962	0.310757	0.160968	0.206484	0.049828	0.191655	0.278346	0.213658	0.028861	0.287599	0.193925	0.01678	0.022647	0.016	0.231692	0.013579	0.093704	0.125771	0.308676	0.060303	0.087565	0.041173	0.083741	0.226784	0.052182	0.36388	0.467941	0.053531	0.255191	0.029373	0.282353	0.101625	0.034024	0.006412	0.104071	0.23979	0.205464	0.357901	0.021618	0.286547	0.018654	0.253637	0.026323	0.162565	0.068826	0.006015	0.016196
Bacteria_unclassified	0.001769	0.000803	0.002706	0.000212	0.002023	0.000369	0.001034	0.000584	0.001328	0.000549	0.002248	0.001304	0.002409	0.001709	0.001343	0.000995	0.000988	0.000464	0.000959	0.00138	0.003098	0.001635	0.000391	0.001592	0.000383	0.001314	0.001448	0.000443	0.001572	0.001883	0.000131	0.000731	0.001273	0.0027	0.002491	0.000268	0.001515	0.000348	0.000401	0.001188	0.001895	0.002333	0.000968	0.000648	0.000114	0.003397	0.001556	0.000455	0.0011
Bacteroidota	0.365608	0.146159	0.775805	0.190301	0.516249	0.432468	0.41414	0.145933	0.182202	0.175168	0.302412	0.161191	0.065439	0.326265	0.141781	0.496145	0.540927	0.257796	0.414265	0.087216	0.387922	0.329512	0.689797	0.140435	0.314288	0.465695	0.577148	0.138032	0.163257	0.382993	0.092157	0.213693	0.236439	0.457203	0.760806	0.323904	0.222633	0.464073	0.256289	0.12976	0.509028	0.289667	0.143586	0.262064	0.067112	0.571319	0.653445	0.953617	0.773867
Campilobacterota	0	5.8e-05	0.000319	9.7e-05	0	0	0.000225	8.8e-05	3.1e-05	6.1e-05	3.9e-05	8.3e-05	0.000751	0.000424	7.9e-05	8.6e-05	7.1e-05	2.1e-05	3.4e-05	0.000123	0.00017	7.4e-05	0.000394	0	3.4e-05	0	0	0.00033	0.000142	0.000144	0.002687	0.001994	0.000172	0.000172	0.000188	0	4.3e-05	0.000141	7.2e-05	9.6e-05	3.8e-05	0	5.2e-05	9.8e-05	0.000875	0	0.000185	0.000223	4.2e-05
Chloroflexi	0	0	0	0	0	0	0	0	0	0	0	0	0	0	0	0	0	0	0	0	0	0	0	0	0	0	0	0	0	0	0	0	0	0	0	0	0	0	0	0	0	0	0	0	0	0	0	0	0
Cyanobacteria	0	0	0	0	0	0	0	0	0	0	0	0	0.007317	0	0	0	0	0	0	0	0	0	0	0	0	0	0	0	0	0	0	0	0	0	0	0	0	0	1.1e-05	0	0	0	0	0	0	0	0	0	0
Desulfobacterota	0	0	3.1e-05	2.6e-05	0	0	2.8e-05	0	0	0	0	0	0	0	0	0	3.4e-05	0	0	0	0	0	0	0	0	0	0	4e-05	0	0	0	0	4.1e-05	0	9.2e-05	0	0	3.6e-05	4.4e-05	0	0	0	0	0.000143	0	0	0	0	0
Firmicutes	0.23766	0.050808	0.132419	0.207618	0.258122	0.281274	0.241197	0.197892	0.17618	0.35326	0.201198	0.29737	0.61953	0.113382	0.05468	0.194437	0.182185	0.064078	0.214821	0.21573	0.250121	0.165696	0.170853	0.035631	0.338253	0.204767	0.08549	0.29176	0.27848	0.141995	0.143186	0.156538	0.407652	0.134613	0.12215	0.056579	0.123379	0.224137	0.227665	0.426464	0.104396	0.216717	0.071417	0.311446	0.04994	0.145055	0.254784	0.019974	0.128117
Fusobacteriota	0.227672	0.173931	0.00422	0.107177	0.035937	0.037204	0.207271	0.021581	0.070196	0.003898	0.146582	0.063513	0.065535	0.106144	0.022565	0.106567	0.004774	0.507442	0.035228	0.015458	0.008795	0.045537	0.043825	0.011543	0.194234	0.049198	0.046725	0.061645	0.023819	0.072896	0.082819	0.492621	0.003177	0.023312	0.004352	0.492254	0.073265	0.029822	0.031829	0.012022	0.146701	0.002235	0.019252	0.019421	0.04136	0.011655	0.0119	0.018462	0.063328
Patescibacteria	0.017032	0.004677	0.000205	0.021981	0.011951	0.022096	0.021352	0.010592	0.003255	0.00579	0.003061	0.034579	0.009329	0.013397	0.004243	0.009846	0.005136	0.009539	0.007744	0.018476	0.029251	0.002239	0.002308	0.002155	0.0437	0.004141	0.001593	0.021485	0.006624	0.009186	0.005754	0.012382	0.002498	0.007084	0.00175	0.019218	0.014253	0.010253	0.007729	0.006559	0.002379	0.003482	0.002347	0.024877	0.001719	0.014427	0.003417	0.00059	0.005606
Proteobacteria	0.078451	0.609999	0.060267	0.161816	0.01475	0.020105	0.064925	0.431636	0.288462	0.247616	0.315514	0.154361	0.034936	0.421781	0.752617	0.175924	0.034193	0.147081	0.233245	0.535846	0.011826	0.394965	0.004867	0.767471	0.025367	0.048101	0.235414	0.122385	0.058133	0.337372	0.417937	0.092349	0.066229	0.273291	0.074026	0.101365	0.460841	0.031358	0.270362	0.065971	0.213945	0.199019	0.743724	0.127553	0.812458	0.091582	0.005887	0.000664	0.011744
Spirochaetota	0	0	2.1e-05	2e-06	0	0	0	0	0	0	0	0	0.000343	0.000118	0	0	0	0	0	0	4.3e-05	3.9e-05	0	0	0	0	0	0	0	0	0.00012	0.000216	0	0	4.7e-05	0	0	0	1.9e-05	3.9e-05	0	0	0	0	1.6e-05	0	0	0	0
Synergistota	0	0	4.5e-05	1.3e-05	0	0	0	3.9e-05	0	0	8.5e-05	0	0.000486	0	0	0	0	0	0	0	9.8e-05	0	0	0	0	0	0	0	3.2e-05	0	1.8e-05	7.7e-05	0.000166	0	7.4e-05	0	0	4.2e-05	0.000101	0	0	0	0	0.000113	8.3e-05	0	0	0	0
Verrucomicrobiota	0	0	0	0	0	0	0	0	0	0	0	0	0	0	4.5e-05	0	0	0	0	0	0	0	0	0	0	0	0	0	0	0	0	2.6e-05	0	0	0	0	0	0	1.4e-05	0	0	0	0	0	0	0	0	0	0
CCA cholangiocarcinoma, HC healthy control
[truncated: 101 more columns]

## Sheet: Table S10
Table S10 Comparison of the oral microbial community in CCAs and HCs at the genus level
ID	HC			CCA			P-value	Z-score	Sig_mark	Q-value	fixp	fixps
	Median	Mean	Standard error	Median	Mean	Standard error
Streptococcus	0.0429 (0.02, 0.0894)	0.072375	0.00812022	0.1068 (0.0618, 0.1869)	0.128716	0.0131279	2.68396e-06	-4.69363	***	8.14133e-06	< 0.0001	< 0.0001
Veillonella	0.0457 (0.0255, 0.0812)	0.0611051	0.00550853	0.0851 (0.0469, 0.1187)	0.0956755	0.00915834	9.21601e-05	-3.91036	***	0.000236875	< 0.0001	< 0.0001
Rothia	0.0466 (0.0162, 0.1287)	0.0804236	0.00908524	0.0241 (0.0126, 0.043)	0.0391443	0.00664493	0.00758097	-2.67018	**	0.0151619	0.0076	0.0076
Haemophilus	0.0193 (0.0037, 0.048)	0.0395666	0.00562355	0.049 (0.013, 0.0735)	0.0510383	0.00601834	0.00886304	-2.61729	**	0.0168701	0.0089	0.0089
Actinomyces	0.0203 (0.008, 0.0558)	0.0379876	0.00402775	0.0098 (0.0065, 0.0189)	0.0236293	0.00589363	0.00739891	-2.67834	**	0.0149622	0.0074	0.0074
Leptotrichia	0.0076 (0.0025, 0.0218)	0.0232792	0.00546321	0.0457 (0.0273, 0.0757)	0.051998	0.0048642	2.49056e-12	-7.00383	***	1.74339e-11	< 0.0001	< 0.0001
Granulicatella	0.0066 (0.0023, 0.0141)	0.0118837	0.00136699	0.018 (0.0116, 0.0274)	0.0229554	0.00252876	9.7132e-08	-5.33201	***	3.53561e-07	< 0.0001	< 0.0001
Capnocytophaga	0.0008 (0.0002, 0.0017)	0.00215985	0.000449468	0.0198 (0.0133, 0.028)	0.0228892	0.00220949	1.00974e-20	-9.33502	***	4.59431e-19	< 0.0001	< 0.0001
Alloprevotella	0.0004 (0.0002, 0.0008)	0.00128719	0.000385118	0.0192 (0.0083, 0.0256)	0.0191055	0.00192234	5.45787e-19	-8.90255	***	1.71129e-17	< 0.0001	< 0.0001
Peptostreptococcus	0.0068 (0.0029, 0.0116)	0.00971776	0.000997978	0.0007 (0.0003, 0.0013)	0.00081416	0.000104461	6.89675e-19	-8.87655	***	1.79316e-17	< 0.0001	< 0.0001
Gemella	0.002 (0.0007, 0.0046)	0.00341289	0.000396134	0.0085 (0.0045, 0.0171)	0.0129441	0.00232567	7.76994e-10	-6.14956	***	3.8624e-09	< 0.0001	< 0.0001
[Eubacterium]_nodatum_group	0.0062 (0.0035, 0.0101)	0.00892693	0.00119676	0.0006 (0.0003, 0.0015)	0.0010329	0.000146533	3.17032e-18	-8.70519	***	5.24544e-17	< 0.0001	< 0.0001
Lautropia	0.0002 (< 0.0001, 0.0006)	0.00066978	0.000177895	0.0131 (0.0026, 0.0214)	0.0155691	0.00244942	1.27291e-18	-8.80809	***	2.5741e-17	< 0.0001	< 0.0001
Corynebacterium	< 0.0001 (< 0.0001, 0.0005)	0.00282415	0.00135435	0.0031 (0.0008, 0.0105)	0.00735588	0.00133833	2.95821e-11	-6.64864	***	1.79465e-10	< 0.0001	< 0.0001
Solobacterium	0.0032 (0.0016, 0.006)	0.00437071	0.000375323	0.0018 (0.001, 0.0026)	0.00204042	0.000206846	5.85356e-05	-4.01864	***	0.000159007	< 0.0001	< 0.0001
Halomonas	0.0001 (< 0.0001, 0.0005)	0.00519321	0.002365	< 0.0001 (< 0.0001, < 0.0001)	0	0	1.35934e-15	-7.98909	***	1.64934e-14	< 0.0001	< 0.0001
Stomatobaculum	0.0016 (0.0005, 0.0032)	0.00266419	0.000315066	0.0026 (0.0014, 0.0042)	0.00463402	0.000868501	0.0296466	-2.17478	*	0.0504269	0.0296	0.0296
Micrococcales_unclassified	0.0021 (0.0008, 0.0046)	0.00377934	0.000444418	0.0007 (0.0003, 0.0012)	0.00100088	0.000148434	1.55507e-06	-4.80403	***	4.87969e-06	< 0.0001	< 0.0001
Campylobacter	< 0.0001 (< 0.0001, 0.0002)	0.00029088	6.52024e-05	0.0063 (0.003, 0.0111)	0.00736726	0.000710772	3.68025e-21	-9.44134	***	3.01731e-19	< 0.0001	< 0.0001
Aggregatibacter	< 0.0001 (< 0.0001, 0.0002)	0.00019413	3.62e-05	0.0059 (0.0007, 0.0111)	0.0070615	0.00103882	1.48764e-10	-6.40664	***	7.7357e-10	< 0.0001	< 0.0001
Selenomonas	0.0001 (< 0.0001, 0.0004)	0.00059596	0.000146765	0.0036 (0.0024, 0.0079)	0.00574272	0.000758873	1.22875e-18	-8.81205	***	2.5741e-17	< 0.0001	< 0.0001
Tannerella	0.0003 (0.0001, 0.001)	0.00131061	0.000332189	0.0026 (0.0005, 0.0046)	0.00325128	0.000421588	3.0538e-06	-4.66717	***	9.11133e-06	< 0.0001	< 0.0001
Clostridia_UCG-014	0.0004 (0.0001, 0.0008)	0.00059907	8.73778e-05	0.0019 (0.0007, 0.0042)	0.00289448	0.00041697	3.18357e-08	-5.53103	***	1.23279e-07	< 0.0001	< 0.0001
Burkholderiales_unclassified	0.0007 (< 0.0001, 0.0026)	0.00170779	0.000238754	0.0004 (< 0.0001, 0.0008)	0.0005376	8.31852e-05	0.0368061	-2.08791	*	0.0608974	0.0368	0.0368
Megasphaera	< 0.0001 (< 0.0001, 0.0001)	0.00021285	8.23727e-05	0.0019 (0.0007, 0.005)	0.0032037	0.00053804	9.42099e-18	-8.58081	***	1.42885e-16	< 0.0001	< 0.0001
Treponema	< 0.0001 (< 0.0001, < 0.0001)	4.853e-05	2.11384e-05	0.0015 (0.0003, 0.0046)	0.00340314	0.000629641	4.9736e-21	-9.40974	***	3.01731e-19	< 0.0001	< 0.0001
Chloroplast	< 0.0001 (< 0.0001, < 0.0001)	0.00087984	0.000773008	< 0.0001 (< 0.0001, 0.0006)	0.00170074	0.000713172	6.46269e-14	-7.49835	***	6.5345e-13	< 0.0001	< 0.0001
Eikenella	< 0.0001 (< 0.0001, < 0.0001)	0.00034004	0.000153217	0.0014 (0.0007, 0.0027)	0.00235696	0.000461059	1.69203e-18	-8.77613	***	3.0795e-17	< 0.0001	< 0.0001
Actinobacillus	< 0.0001 (< 0.0001, < 0.0001)	2.178e-05	7.22831e-06	0.0002 (< 0.0001, 0.0018)	0.00268988	0.000875403	1.38494e-09	-6.05722	***	6.30148e-09	< 0.0001	< 0.0001
Bacteroides	< 0.0001 (< 0.0001, < 0.0001)	0.0011462	0.00102433	< 0.0001 (< 0.0001, 0.0003)	0.00040592	0.000121403	0.000346522	-3.57778	***	0.000808551	0.0003	0.0003
Bergeyella	0.0001 (< 0.0001, 0.0003)	0.00026054	4.95369e-05	0.0016 (0.0003, 0.0024)	0.00204432	0.000377508	2.84415e-11	-6.65442	***	1.78495e-10	< 0.0001	< 0.0001
Centipeda	< 0.0001 (< 0.0001, < 0.0001)	2.834e-05	4.76331e-06	0.0012 (0.0007, 0.0021)	0.00184052	0.000312695	4.46924e-22	-9.65976	***	8.13402e-20	< 0.0001	< 0.0001
Lactobacillus	< 0.0001 (< 0.0001, < 0.0001)	0.00010231	5.19126e-05	0.0001 (< 0.0001, 0.0007)	0.00167578	0.000629115	9.74103e-10	-6.1136	***	4.66544e-09	< 0.0001	< 0.0001
Abiotrophia	< 0.0001 (< 0.0001, < 0.0001)	5.054e-05	1.01028e-05	0.0005 (< 0.0001, 0.001)	0.00114186	0.000316919	6.16485e-11	-6.53969	***	3.50626e-10	< 0.0001	< 0.0001
Pelagibacterium	< 0.0001 (< 0.0001, < 0.0001)	0.00049373	0.000201743	< 0.0001 (< 0.0001, < 0.0001)	0	0	7.67339e-09	-5.77548	***	3.10346e-08	< 0.0001	< 0.0001
Xanthomonadaceae_unclassified	< 0.0001 (< 0.0001, < 0.0001)	0.00046671	0.000200682	< 0.0001 (< 0.0001, < 0.0001)	0	0	4.71564e-07	-5.03754	***	1.52153e-06	< 0.0001	< 0.0001
*P-value < 0.05, **P-value < 0.01, ***P-value < 0.001. CCA cholangiocarcinoma, HC healthy control

[truncated: 10 more sheets: Table S11, Table S12, Table S13, Table S14, Table S15, Table S16, Table S17, Table S18, Table S19, Table S20]
